# Supplementary material for: Integrative Taxonomic Analysis Doubles Number of Species in the Central Asian Butterfly Genus Lyela (Lepidoptera, Nymphalidae, Satyrinae)
Source: Insects. 2025 Oct 24;16(11):1089. doi: 10.3390/insects16111089 (PMC12653531; doi:10.3390/insects16111089)
Supplement: Supplementary file 1 [file insects-16-01089-s001.zip › TableS1.fas]

>EU920741 Lyela tekkensis CP16-22 Iran Golestan Kalaleh
-------------------------TNAGCAGGCATAGTTGGAACTTCTCTTAGTTTAAT
TATCCGAACTGAATTAGGTACCCCAGGATCTTTAATTGGAGATGACCAAATTTATAATAC
TATTGTTACAGCTCATGCTTTTATTATAATTTTTTTTATAGTTATACCCATTATAATTGG
AGGATTTGGTAATTGATTAGTTCCTCTTATATTAGGAGCTCCTGATATAGCTTTCCCTCG
AATAAATAATATAAGTTTTTGACTTTTACCCCCTTCATTAATTCTTTTAATTTCAAGTAG
TATTGTAGAAAACGGAGCAGGAACTGGATGAACTGTTTACCCCCCTCTTTCTTCTAATAT
TGCTCATGGGGGAGCCTCTGTTGATCTAGCTATTTTTTCTTTACATTTAGCTGGTATTTC
CTCAATTTTAGGAGCTATTAATTTTATTACTACAATTATTAATATACGAGTAAATGGAAT
ATCCTATGATCAAATACCTTTATTTGTATGAGCTGTAGGAATTACTGCTTTACTTTTACT
CCTTTCTTTACCTGTATTAGCAGGAGCTATTACTATACTTCTTACAGATCGAAATTTAAA
TACTTCTTTTTTTGACCCTGCCGGAGGAAGAGATCCTATTTTATACCAACATTTATTTTG
ATATTTTGGTCCCCCTGANGTTTATATTTTAATTTTACCTGGGTATGGTATAATTTCCCA
TATTATTTCTCAAGAAAGTGGTAAAAAGGAAACTTTTGGATGTTTAGGTATAATTTATGC
TATACTAGCAATTGGTCTTTTAGGATTTATTGTATGAGCTCATCATATATTTACTGTGGG
AATAGATATTGATACTCGAGCTTATTTTACCTCAGCTACAATAATTATTGCTGTTCCTAC
AGGTATTAAAATTTTTAGTTGATTGGCAACTCTTCATGGAACACAAATTAATTATAGTCC
TTCAATATTATGAGGATTAGGATTTATTTTTTTATTTACGGTAGGAGGATTAACTGGTGT
TATTTTAGCTAATTCATCTATTGATATTGCTCTCCATGATACTTATTATGTTGTAGCACA
TTTTCATTATGTTTTATCTATGGGTGCTGTATTTGCTATTTTTGGAGGATTTGTTCATTG
ATACCCTTTATTCACAGGATTAGTTCTTAATCCATATTTATTAAAAATTCNNTTCATTTC
TATATTTATTGGGGTAAATCTAACCTTTTTNCCTCAACANTTTTTAGGTTTAGCTGGAAT
ACCTCGTCGTTACTCAGATTACCCTGATAGTTTTTTATCTTGAAATATTATCTCTTCTTT
AGGGTCTTATATTTCCTTATTCTCAATAATAATAATTATTATTATTATTTGAGAATCTAT
AATTTATCAACGTATTATTTTATTTTCATTAAATATACCTTCTTCTATTGAATGATATCA
AAATTTACCCCCTGCTGAACATTCCTATAATGAAGCAAGTCCACCACCACAGGACACTTG
ATTTACAAATGCGGTGGTATCGACAAGCGTACTATCGAGAAGTTCGAGAAGGAGGCCCAG
GAGATGGGCAAGGGTTCTTTCAAATACGCCTGGGTGTTGGACAAACTGAAGGCTGAGCGC
GAGCGTGGTATCACCATCGACATTGCTCTGTGGAAGTTCGAGACCGCCAAGTACTACGTC
ACCATCATCGACGCTCCCGGACACAGAGATTTCATCAAGAACATGATCACGGGAACATCG
CAGGCCGACTGCGCTGTGCTCATCGTGGCTGCCGGTACCGGTGAGTTCGAGGCCGGTATC
TCCAAGAACGGCCAGACCCGTGAGCACGCACTGCTCGCCTTCACCCTCGGTGTGAAGCAG
CTGATCGTAGGAGTCAACAAAATGGACTCTACTGAACCTCCCTACAGTGAACCTCGTTTC
GAGGAAATCAAGAAGGAAGTATCCTCCTACATCAAGAAAATCGGTTACAACCCAGCTGCT
GTCGCTTTCGTACCCATTTCTGGCTGGCATGGAGACAACATGTTGGAGCCATCCACCAAA
ATGCCCTGGTTCAAGGGATGGCAAGTGGAGCGCAAAGAAGGCAAGGCTGAAGGCAAGTGC
CTCATTGAAGCTCTTGATGCCATCCTACCGCCCGCGCGTCCCACAGACAAGCCTCTGCGT
CTTCCCCTTCAGGATGTCTACAAAATCGGTGGTATTGGTACAGTGCCAGTAGGCAGAGTC
GAAACTGGTGTCGTCANGCCTGGTACCATTGTTGTGTTCGCTCCAGCTAACATCACCACT
GAAGTAAAGTCAGTTGAAATGCACCACGAAGCCCTCTCTGAGGCTGTGCCCGGTGACAAC
GTAGGTTTCAACGTCAAGAACGTCTCCGTGAAGGAATTGCGTCGTGGTTACGTTGCTGGC
GACTCCAAGAACAACCCACCTAAGGGAGCTGCTGACTTCACCGCACAAGTCATTGTGCTT
AACCACCCCGGTCAAATCTCCAACGGTTACACTCCTGTACTGGATTGCCACACAGCCCAC
ATTGCCTGCAAATTCGCAGAAATCAAGGAGAAGGTTGACCGTCGTTCTGGTAAATCCACT
GAAGAGAATCCCAAATCCATCAAGTCTGGTGATGCGGCCATCGTCAACCTTGTACCTTCC
AAGCCTCTTTGTGTGGAAGCTTTCCAGGAGTTCCCGCCTCTAGGTCGTTTCGCCGTGCGT
CTGCACGGTCAAGACTTGCTGGATGCGGCTGCCGAGTTTTCGGTCTGTGGGCGACGCCTT
GAAAGATGGCTTCGACGGGGCGTCGCGGGTCATGATGCCCAACACGGAGGTGGAAGCGCC
TCTTCAGCGGAACGACGCCGCGCCGCACAGAGTCCCGCGACGAGACCGATACAGGTTTCA
GCTTCGGCCGCACAATCCTGACCACAAAACACCCGGGGTCAAGGACCTAGTATACTTGGA
ATCATCGCCGGGTTTCTGCGAAAAGAACCCGAGGCTGGGTATCCCCGGTACGCACGGGCG
TGCCTGCAACGACACGAGTATCGGTGTCGACGGCTGCGACCTCATGTGCTGCGGCCGCGG
GTACCGGACCGAGACCATGTTCGTAGTGGAGCGGTGCA----------TTGAAGCGGGCA
GCATGGCTGTCGATTCCATGCCGCTGCCACAAGCGGCCGACATACCTGAAATCAAATTAT
TCGGAAGATGGAGCTGCTACGATGTCCAGGTGTCGGATATGTCTCTACAAGATTACATTT
CTGTGAAGGAAAAGTATGCTAAATACCTGCCCCACTCTGCAGGCAGGTATGCCCATAAAC
GATTCCGTAAAGCGCAGTGCCCTATCGTCGAGCGACTGACGAATTCGCTGATGATGCACG
GTAGAAACAATGGCAAGAAACTCATGGCCGTTCGCATCGTCAAGCACGCTTTCAAAATCA
TTCACCTTCTGACAGGTGAAAACCCACTGCAGGTTCTTGTAACTGCTATCATACAATCCG
GACCTCGTGAAGACTCCA------------------------------------------
------------------------------------------------------------
------------------------------------------------------------
---------------------------------------------------------TGT
AGAATCAACTGGTGTCTTCACCACAACAGAAAAGGCGTCTGCTCATTTGGAAGGTGGTGC
CAAGAAGGTCATCATCTCTGCACCCAGTGCAGATGCACCCATGTTTGTCGTTGGTGTCAA
CCTTGAAGCCTACGACCCATCCTTCAAAGTCATCTCCAACGCCTCATGCACAACAAACTG
CTTGGCTCCTCTTGCTAAGGTTATCCATGACAACTTTGAAATCATTGAAGGTCTCATGAC
AACTGTCCATGCTACCACAGCAACCCAAAAGACTGTAGATGGACCCTCTGGTAAGCTGTG
GCGTGATGGTCGTGGTGCCCAACAGAATATTATTCCTGCTTCCACTGGTGCAGCTAAAGC
TGTTGGTAAGGTAATTCCAGCATTAAATGGAAAGCTGACTGGAATGGCCTTCCGTGTGCC
CGTTGCCAATGTATCAGTGGTAGATTTGACTGTACGCCTTGGCAAGCCTGCCAGCTATGA
CGCCATCAAGCAGAAGGTTAAGGAGGCTGCTGAAGGCCCTCTTAAGGGCATCCTTGGATA
CACTGAAGACCAAGTTGTATCATCTGACTTCATAGGTGACTCTCACTCTTCAATCTTTGA
TGCTGCTGCTGGTATCTCTCTGAATGACAACTTTGTCAAACTTATCAGCTGGTATGACAA
TGAATATGGCTACTCCAGCCGTGTCATC
>FJ663740 Lyela tashkumirica LOWA390-06 Kyrgyzstan Tashkumyr 
-ACATTATATTTTATTTTTGGAATTTGAGCAGGTATAGTTGGAACATCTCTTAGTTTAAT
CATTCGAACTGAATTAGGTAATCCAGGATCTTTAATTGGAGATGATCAAATTTATAATAC
TATTGTTACAGCCCATGCTTTTATTATAATTTTTTTTATAGTTATACCAATTATAATTGG
AGGATTTGGTAATTGATTAGTCCCCCTTATATTAGGAGCCCCTGATATAGCTTTTCCACG
AATAAATAACATAAGTTTTTGACTTTTACCCCCCTCATTAATTCTCTTAATTTCAAGTAG
TATTGTAGAAAATGGAGCAGGAACTGGATGAACTGTTTACCCCCCCCTTTCTTCTAATAT
TGCTCATGGAGGGTCTTCTGTTGATCTTGCTATTTTTTCTCTCCACTTAGCAGGTATTTC
CTCAATTTTAGGAGCTATTAATTTTATTACTACAATTATTAATATACGAGTGAATGGAAT
ATCATATGATCAAATACCTTTATTTGTATGAGCTGTTGGAATTACTGCTTTACTTTTACT
TCTCTCATTACCTGTATTAGCAGGAGCTATTACCATACTTCTTACAGACCGAAATTTAAA
TACTTCCTTTTTTGACCCTGCAGGAGGAGGAGATCCTATTTTATATCAACATTTA-----
--------
>FJ663741 Lyela tashkumirica LOWA789-06 Kyrgyzstan Tashkumyr 
-ACATTATATTTTATTTTTGGAATTTGAGCAGGTATAGTTGGAACATCTCTTAGTTTAAT
CATTCGAACTGAATTAGGTAATCCAGGATCTTTAATTGGAGATGATCAAATTTATAATAC
TATTGTTACAGCCCATGCTTTTATTATAATTTTTTTTATAGTTATACCAATTATAATTGG
AGGATTTGGTAATTGATTAGTCCCCCTTATATTAGGAGCCCCTGATATAGCTTTTCCACG
AATAAATAACATAAGTTTTTGACTTTTACCCCCCTCATTAATTCTCTTAATTTCAAGTAG
TATTGTAGAAAATGGAGCAGGAACTGGATGAACTGTTTACCCCCCCCTTTCTTCTAATAT
TGCTCATGGAGGGTCTTCTGTTGATCTTGCTATTTTTTCTCTCCACTTAGCAGGTATTTC
CTCAATTTTAGGAGCTATTAATTTTATTACTACAATTATTAATATACGAGTGAATGGAAT
ATCATATGATCAAATACCTTTATTTGTATGAGCTGTTGGAATTACTGCTTTACTTTTACT
TCTCTCATTACCTGTATTAGCAGGAGCTATTACCATACTTCTTACAGACCGAAATTTAAA
TACTTCCTTTTTTGACCCTGCAGGAGGAGGAGATCCTATTTTATATCAACATTTA-----
--------
>FJ663742 Lyela tashkumirica LOWA331-06 Kyrgyzstan Tashkumyr 
-ACATTATATTTTATTTTTGGAATTTGAGCAGGTATAGTTGGAACATCTCTTAGTTTAAT
CATTCGAACTGAATTAGGTAATCCAGGATCTTTAATTGGAGATGATCAAATTTATAATAC
TATTGTTACAGCCCATGCTTTTATTATAATTTTTTTTATAGTTATACCAATTATAATTGG
AGGATTTGGTAATTGATTAGTCCCCCTTATATTAGGAGCCCCTGATATAGCTTTTCCACG
AATAAATAACATAAGTTTTTGACTTTTACCCCCCTCATTAATTCTCTTAATTTCAAGTAG
TATTGTAGAAAATGGAGCAGGAACTGGATGAACTGTTTACCCCCCCCTTTCTTCTAATAT
TGCTCATGGAGGGTCTTCTGTTGATCTTGCTATTTTTTCTCTCCACTTAGCAGGTATTTC
CTCAATTTTAGGAGCTATTAATTTTATTACTACAATTATTAATATACGAGTGAATGGAAT
ATCATATGATCAAATACCTTTATTTGTATGAGCTGTTGGAATTACTGCTTTACTTTTACT
TCTCTCATTACCTGTATTAGCAGGAGCTATTACCATACTTCTTACAGACCGAAATTTAAA
TACTTCCTTTTTTGACCCTGCAGGAGGAGGAGATCCTATTTTATATCAACATTTA-----
--------
>FJ663743 Lyela tashkumirica LOWA330-06 Kyrgyzstan Tashkumyr 
-ACATTATATTTTATTTTTGGAATTTGAGCAGGTATAGTTGGAACATCTCTTAGTTTAAT
CATTCGAACTGAATTAGGTAATCCAGGATCTTTAATTGGAGATGATCAAATTTATAATAC
TATTGTTACAGCCCATGCTTTTATTATAATTTTTTTTATAGTTATACCAATTATAATTGG
AGGATTTGGTAATTGATTAGTCCCCCTTATATTAGGAGCCCCTGATATAGCTTTTCCACG
AATAAATAACATAAGTTTTTGACTTTTACCCCCCTCATTAATTCTCTTAATTTCAAGTAG
TATTGTAGAAAATGGAGCAGGAACTGGATGAACTGTTTACCCCCCCCTTTCTTCTAATAT
TGCTCATGGAGGGTCTTCTGTTGATCTTGCTATTTTTTCTCTCCACTTAGCAGGTATTTC
CTCAATTTTAGGAGCTATTAATTTTATTACTACAATTATTAATATACGAGTGAATGGAAT
ATCATATGATCAAATACCTTTATTTGTATGAGCTGTTGGAATTACTGCTTTACTTTTACT
TCTCTCATTACCTGTATTAGCAGGAGCTATTACCATACTTCTTACAGACCGAAATTTAAA
TACTTCCTTTTTTGACCCTGCAGGAGGAGGAGATCCTATTTTATATCAACATTTA-----
--------
>FJ663744 Lyela tashkumirica LOWA329-06 Kyrgyzstan Tashkumyr 
-ACATTATATTTTATTTTTGGAATTTGAGCAGGTATAGTTGGAACATCTCTTAGTTTAAT
CATTCGAACTGAATTAGGTAATCCAGGATCTTTAATTGGAGATGATCAAATTTATAATAC
TATTGTTACAGCCCATGCTTTTATTATAATTTTTTTTATAGTTATACCAATTATAATTGG
AGGATTTGGTAATTGATTAGTCCCCCTTATATTAGGAGCCCCTGATATAGCTTTTCCACG
AATAAATAACATAAGTTTTTGACTTTTACCCCCCTCATTAATTCTCTTAATTTCAAGTAG
TATTGTAGAAAATGGAGCAGGAACTGGATGAACTGTTTACCCCCCCCTTTCTTCTAATAT
TGCTCATGGAGGGTCTTCTGTTGATCTTGCTATTTTTTCTCTCCACTTAGCAGGTATTTC
CTCAATTTTAGGAGCTATTAATTTTATTACTACAATTATTAATATACGAGTGAATGGAAT
ATCATATGATCAAATACCTTTATTTGTATGAGCTGTTGGAATTACTGCTTTACTTTTACT
TCTCTCATTACCTGTATTAGCAGGAGCTATTACCATACTTCTTACAGACCGAAATTTAAA
TACTTCCTTTTTTGACCCTGCAGGAGGAGGAGATCCTATTTTATATCAACATTTA-----
--------
>FJ663745 Lyela tashkumirica LOWA328-06 Kyrgyzstan Tashkumyr 
-ACATTATATTTTATTTTTGGAATTTGAGCAGGTATAGTTGGAACATCTCTTAGTTTAAT
CATTCGAACTGAATTAGGTAATCCAGGATCTTTAATTGGAGATGATCAAATTTATAATAC
TATTGTTACAGCCCATGCTTTTATTATAATTTTTTTTATAGTTATACCAATTATAATTGG
AGGATTTGGTAATTGATTAGTCCCCCTTATATTAGGAGCCCCTGATATAGCTTTTCCACG
AATAAATAACATAAGTTTTTGACTTTTACCCCCCTCATTAATTCTCTTAATTTCAAGTAG
TATTGTAGAAAATGGAGCAGGAACTGGATGAACTGTTTACCCCCCCCTTTCTTCTAATAT
TGCTCATGGAGGGTCTTCTGTTGATCTTGCTATTTTTTCTCTCCACTTAGCAGGTATTTC
CTCAATTTTAGGAGCTATTAATTTTATTACTACAATTATTAATATACGAGTGAATGGAAT
ATCATATGATCAAATACCTTTATTTGTATGAGCTGTTGGAATTACTGCTTTACTTTTACT
TCTCTCATTACCTGTATTAGCAGGAGCTATTACCATACTTCTTACAGACCGAAATTTAAA
TACTTCCTTTTTTGACCCTGCAGGAGGAGGAGATCCTATTTTATATCAACATTTA-----
--------
>PX391132 KM10_Lyela_myops_W Kazakhstan Mangystau
----------------------ATTTGAGCAGGTATAGTAGGAACATCTCTTAGTTTAAT
TATTCGAACTGAATTAGGTAATCCAGGATCTTTAATTGGAGATGACCAAATTTATAATAC
TATTGTTACAGCCCATGCTTTTATTATAATTTTTTTTATAGTTATACCAATTATAATTGG
AGGATTTGGTAATTGATTAGTTCCTCTTATATTAGGAGCTCCTGATATAGCTTTTCCACG
AATAAATAACATAAGTTTTTGACTTTTACCCCCTTCATTAATTCTATTAATCTCAAGTAG
TATTGTGGAAAATGGAGCAGGAACTGGATGAACTGTTTATCCCCCCCTTTCTTCTAATAT
TGCTCATGGAGGATCTTCTGTTGATCTTGCTATTTTCTCTCTTCATTTAGCAGGTATTTC
CTCAATTTTAGGAGCTATTAATTTTATTACTACAATCATTAATATACGAGTAAATGGAAT
ATCATATGATCAAATACCTTTATTTGTATGGGCTGTTGGAATTACTGCTTTACTTTTACT
TCTTTCATTACCTGTATTAGCAGGAGCTATTACTATACTTCTTACAGATCGAAATTTAAA
TACTTCCTTTTTTGATCCTGCAGGAGGAGGAGATCCTATTTTATACCAACATTTATTTTG
ATTTTTTG
>PX391133 KM21_Lyela_myops_W Kazakhstan Atyrau
----------------------ATTTGAGCAGGTATAGTAGGAACATCTCTTAGTTTAAT
TATTCGAACTGAATTAGGTAATCCAGGATCTTTAATTGGAGATGACCAAATTTATAATAC
TATTGTTACAGCCCATGCTTTTATTATAATTTTTTTTATAGTTATACCAATTATAATTGG
AGGATTTGGTAATTGATTAGTTCCTCTTATATTAGGAGCTCCTGATATAGCTTTTCCACG
AATAAATAACATAAGTTTTTGACTTTTACCCCCTTCATTAATTCTATTAATCTCAAGTAG
TATTGTGGAAAATGGAGCAGGAACTGGATGAACTGTTTATCCCCCCCTTTCTTCTAATAT
TGCTCATGGAGGATCTTCTGTTGATCTTGCTATTTTCTCTCTTCATTTAGCAGGTATTTC
CTCAATTTTAGGAGCTATTAATTTTATTACTACAATCATTAATATACGAGTAAATGGAAT
ATCATATGATCAAATACCTTTATTTGTATGGGCTGTTGGAATTACTGCTTTACTTTTACT
TCTTTCATTACCTGTATTAGCAGGAGCTATTACTATACTTCTTACAGATCGAAATTTAAA
TACTTCCTTTTTTGATCCTGCAGGAGGAGGAGATCCTATTTTATACCAACATTTATTTTG
ATTTTTTG
>PX391134 KM23_Lyela_myops_W Kazakhstan Atyrau
----------------------ATTTGAGCAGGTATAGTAGGAACATCTCTTAGTTTAAT
TATTCGAACTGAATTAGGTAATCCAGGATCTTTAATTGGAGATGACCAAATTTATAATAC
TATTGTTACAGCCCATGCTTTTATTATAATTTTTTTTATAGTTATACCAATTATAATTGG
AGGATTTGGTAATTGATTAGTTCCTCTTATATTAGGAGCTCCTGATATAGCTTTTCCACG
AATAAATAACATAAGTTTTTGACTTTTACCCCCTTCATTAATTCTATTAATCTCAAGTAG
TATTGTGGAAAATGGAGCAGGAACTGGATGAACTGTTTATCCCCCCCTTTCTTCTAATAT
TGCTCATGGAGGATCTTCTGTTGATCTTGCTATTTTCTCTCTTCATTTAGCAGGTATTTC
CTCAATTTTAGGAGCTATTAATTTTATTACTACAATCATTAATATACGAGTAAATGGAAT
ATCATATGATCAAATACCTTTATTTGTATGGGCTGTTGGAATTACTGCTTTACTTTTACT
TCTTTCATTACCTGTATTAGCAGGAGCTATTACTATACTTCTTACAGATCGAAATTTAAA
TACTTCCTTTTTTGATCCTGCAGGAGGAGGAGATCCTATTTTATACCAACATTTATTTTG
ATTTTTTG
>PX391160 VL1069 Lyela_myops Kazakhstan Karatau Achisai
AACATTATATTTTATTTTTGGAATTTGAGCAGGTATAGTAGGAACATCTCTTAGTTTAAT
TATTCGAACTGAATTAGGTAATCCAGGATCTTTAATTGGAGATGACCAAATTTATAATAC
TATTGTTACAGCTCATGCTTTTATTATAATTTTTTTTATAGTTATACCAATTATAATTGG
AGGATTTGGTAATTGATTAGTTCCTCTTATATTAGGAGCTCCTGATATAGCTTTTCCACG
AATAAATAACATAAGTTTTTGACTTTTACCCCCTTCAT----------------------
------------------------------------------------------------
------------------------------------------------------------
------------------------------------------------------------
------------------------------------------------------------
------------------------------------------------------------
-----------------------------------------------------------
>PX391161 VL1096_Lyela_myops Kyrgyzstan Talass Range
AACATTATATTTTATTTTTGGAATTTGAGCAGGTATAGTAGGAACATCTCTTAGTTTAAT
TATTCGAACTGAATTAGGTAATCCAGGATCTTTAATTGGAGATGACCAAATTTATAATAC
TATTGTTACAGCTCATGCTTTTATTATAATTTTTTTTATAGTTATACCAATTATAATTGG
AGGATTTGGTAATTGATTAGTTCCTCTTATATTAGGAGCTCCTGATATAGCTTTTCCACG
AATAAATAACATAAGTTTTTGACTTTTACCCCCTTCATTAATTCTATTAATCTCAAGTAG
TATTGTGGAAAATGGAGCAGGAACTGGATGAACTGTTTATCCCCCCCTTTCTTCTAATAT
TGCTCATGGAGGATCTTCTGTTGATCTTGCTATTTTCTCTCTTCATTTAGCAGGTATTTC
CTCAATTTTAGGAGCTATTAATTTTATTACTACAATCATTAATATACGAGTAAATGGAAT
ATCATATGATCAAATACCTTTATTTGTATGGGCTGTTGGAATTACTGCTTTACTTTTACT
TCTTTCATTACCTGTATTAGCAGGAGCTATTACTATACTTCTTACAGATCGAAATTTAAA
TACTTCCTTTTTTGATCCTGCAGGAGGAGGAGATCCTATTTTATACCAACATTTATTT
>PX391162 VL1097_Lyela_myops Kyrgyzstan Talass Range
AACATTATATTTTATTTTTGGAATTTGAGCAGGTATAGTAGGAACATCTCTTAGTTTAAT
TATTCGAACTGAATTAGGTAATCCAGGATCTTTAATTGGAGATGACCAAATTTATAATAC
TATTGTTACAGCTCATGCTTTTATTATAATTTTTTTTATAGTTATACCAATTATAATTGG
AGGATTTGGTAATTGATTAGTTCCTCTTATATTAGGAGCTCCTGATATAGCTTTTCCACG
AATAAATAACATAAGTTTTTGACTTTTACCCCCTTCATTAATTCTATTAATCTCAAGTAG
TATTGTGGAAAATGGAGCAGGAACTGGATGAACTGTTTATCCCCCCCTTTCTTCTAATAT
TGCTCATGGAGGATCTTCTGTTGATCTTGCTATTTTCTCTCTTCATTTAGCAGGTATTTC
CTCAATTTTAGGAGCTATTAATTTTATTACTACAATCATTAATATACGAGTAAATGGAAT
ATCATATGATCAAATACCTTTATTTGTATGGGCTGTTGGAATTACTGCTTTACTTTTACT
TCTTTCATTACCTGTATTAGCAGGAGCTATTACTATACTTCTTACAGATCGAAATTTAAA
TACTTCCTTTTTTGATCCTGCAGGAGGAGGAGATCCTATTTTATACCAACATTTATTT
>PX391135 VL605_Lyela myops E Kazakhstan Dzhungar
AACATTATATTTTATTTTTGGAATTTGAGCAGGTATAGTAGGAACATCTCTTAGTTTAAT
TATTCGAACTGAATTAGGTAATCCAGGATCTTTAATTGGAGATGACCAAATTTATAATAC
TATTGTTACAGCCCATGCTTTTATTATAATTTTTTTTATAGTTATACCAATTATAATTGG
AGGATTTGGTAATTGATTAGTTCCTCTTATATTAGGAGCTCCTGATATAGCTTTTCCACG
AATAAATAACATAAGTTTTTGACTTTTACCCCCTTCATTAATTCTATTAATCTCAAGTAG
TATTGTGGAAAATGGAGCAGGAACTGGATGAACTGTTTATCCCCCCCTTTCTTCTAATAT
TGCTCATGGAGGATCTTCTGTTGATCTTGCTATTTTCTCTCTTCATTTAGCAGGTATTTC
CTCAATTTTAGGAGCTATTAATTTTATTACTACAATCATTAATATACGAGTAAATGGAAT
ATCATATGATCAAATACCTTTATTTGTATGGGCTGTTGGAATTACTGCTTTACTTTTACT
TCTTTCATTACCTGTATTAGCAGGGGCTATTACTATACTTCTTACAGATCGAAATTTAAA
TACTTCCTTTTTTGATCCTGCAGGAGGAGGAGATCCTATTTTATACCAACATTTATTT--
--------
>PX391136 VL606_Lyela myops E Kazakhstan Dzhungar
AACATTATATTTTATTTTTGGAATTTGAGCAGGTATAGTAGGAACATCTCTTAGTTTAAT
TATTCGAACTGAATTAGGTAATCCAGGATCTTTAATTGGAGATGACCAAATTTATAATAC
TATTGTTACAGCCCATGCTTTTATTATAATTTTTTTTATAGTTATACCAATTATAATTGG
AGGATTTGGTAATTGATTAGTTCCTCTTATATTAGGAGCTCCTGATATAGCTTTTCCACG
AATAAATAACATAAGTTTTTGACTTTTACCCCCTTCATTAATTCTATTAATCTCAAGTAG
TATTGTGGAAAATGGAGCAGGAACTGGATGAACTGTTTATCCCCCCCTTTCTTCTAATAT
TGCTCATGGAGGATCTTCTGTTGATCTTGCTATTTTCTCTCTTCATTTAGCAGGTATTTC
CTCAATTTTAGGAGCTATTAATTTTATTACTACAATCATTAATATACGAGTAAATGGAAT
ATCATATGATCAAATACCTTTATTTGTATGGGCTGTTGGAATTACTGCTTTACTTTTACT
TCTTTCATTACCTGTATTAGCAGGAGCTATTACTATACTTCTTACAGATCGAAATTTAAA
TACTTCCTTTTTTGATCCTGCAGGAGGAGGAGATCCTATTTTATACCAACATTTATTT--
--------
>PX391137 VL610_Lyela myops E Kazakhstan S Altai
GACATTATATTTTATTTTTGGAATTTGAGCAGGTATAGTAGGAACATCTCTTAGTTTAAT
TATTCGAACTGAATTAGGTAATCCAGGATCTTTAATTGGAGATGACCAAATTTATAATAC
TATTGTTACAGCCCATGCTTTTATTATAATTTTTTTTATAGTTATACCAATTATAATTGG
AGGATTTGGTAATTGATTAGTTCCTCTTATATTAGGAGCTCCTGATATAGCTTTTCCACG
AATAAATAACATAAGTTTTTGACTTTTACCCCCTTCATTAATTCTATTAATCTCAAGTAG
TATTGTGGAAAATGGAGCAGGAACTGGATGAACTGTTTATCCCCCCCTTTCTTCTAATAT
TGCTCATGGAGGATCTTCTGTTGATCTTGCTATTTTCTCTCTTCATTTAGCAGGTATTTC
CTCAATTTTAGGAGCTATTAATTTTATTACTACAATCATTAATATACGAGTAAATGGAAT
ATCATATGATCAAATACCTTTATTTGTATGGGCTGTTGGAATTACTGCTTTACTTTTACT
TCTTTCATTACCTGTATTAGCAGGAGCTATTACTATACTTCTTACAGATCGAAATTTAAA
TACTTCCTTTTTTGATCCTGCAGGAGGAGGAGATCCTATTTTATACCAACATTTATTT--
--------
>PX391138 VL611_Lyela myops E Kazakhstan S Altai
AACATTATATTTTATTTTTGGAATTTGAGCAGGTATAGTAGGAACATCTCTTAGTTTAAT
TATTCGAACTGAATTAGGTAATCCAGGATCTTTAATTGGAGATGACCAAATTTATAATAC
TATTGTTACAGCCCATGCTTTTATTATAATTTTTTTTATAGTTATACCAATTATAATTGG
AGGATTTGGTAATTGATTAGTTCCTCTTATATTAGGAGCTCCTGATATAGCTTTTCCACG
AATAAATAACATAAGTTTTTGACTTTTACCCCCTTCATTAATTCTATTAATCTCAAGTAG
TATTGTGGAAAATGGAGCAGGAACTGGATGAACTGTTTATCCCCCCCTTTCTTCTAATAT
TGCTCATGGCGGATCTTCTGTTGATCTTGCTATTTTCTCTCTTCATTTAGCAGGTATTTC
CTCAATTTTAGGAGCTATTAATTTTATTACTACAATCATTAATATACGAGTAAATGGAAT
ATCATATGATCAAATACCTTTATTTGTATGGGCTGTTGGAATTACTGCTTTACTTTTACT
TCTTTCATTACCTGTATTAGCAGGAGCTATTACTATACTTCTTACAGATCGAAATTTAAA
TACTTCCTTTTTTGATCCTGCAGGAGGAGGAGATCCTATTTTATACCAACATTTATTT--
--------
>PX391139 VL613_Lyela myops E Kazakhstan Dzhungar
AACATTATATTTTATTTTTGGAATTTGAGCAGGTATAGTAGGAACATCTCTTAGTTTAAT
TATTCGAACTGAATTAGGTAATCCAGGATCTTTAATTGGAGATGACCAAATTTATAATAC
TATTGTTACAGCCCATGCTTTTATTATAATTTTTTTTATAGTTATACCAATTATAATTGG
AGGATTTGGTAATTGATTAGTTCCTCTTATATTAGGAGCTCCTGATATAGCTTTTCCACG
AATAAATAACATAAGTTTTTGACTTTTACCCCCTTCATTAATTCTATTAATCTCAAGTAG
TATTGTGGAAAATGGAGCAGGAACTGGATGAACTGTTTATCCCCCCCTTTCTTCTAATAT
TGCTCATGGAGGATCTTCTGTTGATCTTGCTATTTTCTCTCTTCATTTAGCAGGTATTTC
CTCAATTTTAGGAGCTATTAATTTTATTACTACAATCATTAATATACGAGTAAATGGAAT
ATCATATGATCAAATACCTTTATTTGTATGGGCTGTTGGAATTACTGCTTTACTTTTACT
TCTTTCATTACCTGTATTAGCAGGAGCTATTACTATACTTCTTACAGATCGAAATTTAAA
TACTTCCTTTTTTGATCCTGCAGGAGGAGGAGATCCTATTTTATACCAACATTTATTT--
--------
>PX391140 VL617_Lyela babatagi E Turkmenistan Kugitang
AACATTATATTTTATTTTTGGAATTTGAGCAGGTATAGTAGGAACATCTCTTAGTTTAAT
TATTCGAACTGAATTAGGTAACCCAGGATCTTTAATTGGAGATGATCAAATTTATAATAC
TATTGTTACAGCTCATGCTTTTATTATAATTTTTTTTATAGTTATACCAATTATAATTGG
GGGATTTGGTAATTGATTAGTCCCCCTTATATTAGGAGCTCCTGATATAGCTTTCCCACG
AATAAATAACATAAGTTTTTGACTTTTACCCCCCTCATTAATTCTCTTAATTTCAAGTAG
TATTGTAGAAAATGGAGCAGGAACTGGATGAACTGTTTATCCCCCCCTTTCTTCTAATAT
TGCTCATGGAGGATCTTCTGTTGATCTTGCTATTTTTTCCCTACATTTAGCAGGTATTTC
CTCAATTTTAGGAGCTATTAATTTTATTACTACAATCATTAATATACGAGTAAATGGAAT
ATCATATGATCAAATACCTTTATTTGTTTGAGCTGTTGGAATTACTGCTTTACTTTTACT
TCTTTCATTACCTGTATTAGCAGGAGCTATTACTATACTTCTTACAGATCGAAATTTAAA
TACTTCCTTTTTTGACCCTGCAGGAGGAGGAGATCCTATTTTATATCAACATTTATTT--
--------
>PX391141 VL618_Lyela_babatagi E Turkmenistan Kugitang
AACATTATATTTTATTTTTGGAATTTGAGCAGGTATAGTAGGAACATCTCTTAGTTTAAT
TATTCGAACTGAATTAGGTAACCCAGGATCTTTAATTGGAGATGATCAAATTTATAATAC
TATTGTTACAGCTCATGCTTTTATTATAATTTTTTTTATAGTTATACCAATTATAATTGG
GGGATTTGGTAATTGATTAGTCCCCCTTATATTAGGAGCTCCTGATATAGCTTTCCCACG
AATAAATAACATAAGTTTTTGACTTTTACCCCCCTCATTAATTCTCTTAATTTCAAGTAG
TATTGTAGAAAATGGAGCTGGAACAGGA--------------------------------
------------------------------------------------------------
------------------------------------------------------------
------------------------------------------------------------
------------------------------------------------------------
------------------------------------------------------------
--------
>PX391142 VL620_Lyela babatagi S Uzbekistan Akrob
AACATTATATTTTATTTTTGGAATTTGAGCAGGTATAGTAGGAACATCTCTTAGTTTAAT
TATTCGAACTGAATTAGGTAACCCAGGATCTTTAATTGGAGATGATCAAATTTATAATAC
TATTGTTACAGCTCATGCTTTTATTATAATTTTTTTTATAGTTATACCAATTATAATTGG
GGGATTTGGTAATTGATTAGTCCCCCTTATATTAGGAGCTCCTGATATAGCTTTCCCACG
AATAAATAACATAAGTTTTTGACTTTTACCCCCCTCATTAATTCTCTTAATTTCAAGTAG
TATTGTAGAAAATGGAGCAGGAACTGGATGAACTGTTTATCCCCCCCTTTCTTCTAATAT
TGCTCATGGAGGATCTTCTGTTGATCTTGCTATTTTTTCCCTACATTTAGCAGGTATTTC
CTCAATTTTAGGAGCTATTAATTTTATTACTACAATCATTAATATACGAGTAAATGGAAT
ATCATATGATCAAATACCTTTATTTGTTTGAGCTGTTGGAATTACTGCTTTACTTTTGCT
TCTTTCATTACCTGTATTAGCAGGAGCTATTACTATACTTCTTACAGATCGAAATTTAAA
TACTTCCTTTTTTGACCCTGCAGGAGGAGGAGATCCTATTTTATATCAACATTTATTT--
--------
>PX391143 VL621_Lyela myops E Kazakhstan Tarbagatay
AACATTATATTTTATTTTTGGAATTTGAGCAGGTATAGTAGGAACATCTCTTAGTTTAAT
TATTCGAACTGAATTAGGTAATCCAGGATCTTTAATTGGAGATGACCAAATTTATAATAC
TATTGTTACAGCCCATGCTTTTATTATAATTTTTTTTATAGTTATACCAATTATAATTGG
AGGATTTGGTAATTGATTAGTTCCTCTTATATTAGGAGCTCCTGATATAGCTTTTCCACG
AATAAATAACATAAGTTTTTGACTTTTACCCCCTTCATTAATTCTATTAATCTCAAGTAG
TATTGTGGAAAATGGAGCAGGAACTGGATGAACTGTTTATCCCCCCCTTTCTTCTAATAT
TGCTCATGGAGGATCTTCTGTTGATCTTGCTATTTTCTCCCTTCATTTAGCAGGTATTTC
CTCAATTTTAGGAGCTATTAATTTTATTACTACAATCATTAATATACGAGTAAATGGAAT
ATCATATGATCAAATACCTTTATTTGTATGGGCTGTTGGAATTACTGCTTTACTTTTACT
TCTTTCATTACCTGTATTAGCAGGAGCTATTACTATACTTCTTACAGATCGAAATTTAAA
TACTTCCTTTTTTGATCCTGCAGGAGGAGGAGATCCTATTTTATACCAACATTTATTT--
--------
>PX391144 VL622_Lyela myops E Kazakhstan Tarbagatay
AACATTATATTTTATTTTTGGAATTTGAGCAGGTATAGTAGGAACATCTCTTAGTTTAAT
TATTCGAACTGAATTAGGTAATCCAGGATCTTTAATTGGAGATGACCAAATTTATAATAC
TATTGTTACAGCCCATGCTTTTATTATAATTTTTTTTATAGTTATACCAATTATAATTGG
AGGATTTGGTAATTGATTAGTTCCTCTTATATTAGGAGCTCCTGATATAGCTTTTCCACG
AATAAATAACATAAGTTTTTGACTTTTACCCCCTTCATTAATTCTATTAATCTCAAGTAG
TATTGTGGAAAATGGAGCAGGAACTGGATGAACTGTTTATCCCCCCCTTTCTTCTAATAT
TGCTCATGGAGGATCTTCTGTTGATCTTGCTATTTTCTCCCTTCATTTAGCAGGTATTTC
CTCAATTTTAGGAGCTATTAATTTTATTACTACAATCATTAATATACGAGTAAATGGAAT
ATCATATGATCAAATACCTTTATTTGTATGGGCTGTTGGAATTACTGCTTTACTTTTACT
TCTTTCATTACCTGTATTAGCAGGAGCTATTACTATACTTCTTACAGATCGAAATTTAAA
TACTTCCTTTTTTGATCCTGCAGGAGGAGGAGATCCTATTTTATACCAACATTTATTT--
--------
>PX391145 VL653_Lyela_myops Kyrgyzstan Issyk-Kul
AACATTATATTTTATTTTTGGAATTTGAGCAGGTATAGTAGGAACATCTCTTAGTTTAAT
TATTCGAACTGAATTAGGTAATCCAGGATCTTTAATTGGAGATGACCAAATTTATAATAC
TATTGTTACAGCTCATGCTTTTATTATAATTTTTTTTATAGTTATACCAATTATAATTGG
AGGATTTGGTAATTGATTAGTTCCTCTTATATTAGGAGCTCCTGATATAGCTTTTCCACG
AATAAATAACATAAGTTTTTGACTTTTACCCCCTTCATTAATTCTATTAATCTCAAGTAG
TATTGTGGAAAATGGAGCAGGAACTGGATGAACTGTTTATCCCCCCCTTTCTTCTAATAT
TGCTCATGGAGGATCTTCTGTTGATCTTGCTATTTTCTCTCTTCATTTAGCAGGTATTTC
CTCAATTTTAGGAGCTATTAATTTTATTACTACAATCATTAATATACGAGTAAATGGAAT
ATCATATGATCAAATACCTTTATTTGTATGGGCTGTTGGAATTACTGCTTTACTTTTACT
TCTTTCATTACCTGTATTAGCAGGAGCTATTACTATACTTCTTACAGATCGAAATTTAAA
TACTTCCTTTTTTGATCCTGCAGGAGGAGGAGATCCTATTTTATACCAACATTTATTT--
--------
>PX391146 VL654_Lyela_myops Kyrgyzstan Issyk-Kul Churkin
AACATTATATTTTATTTTTGGAATTTGAGCAGGTATAGTAGGAACATCTCTTAGTTTAAT
TATTCGAACTGAATTAGGTAATCCAGGATCTTTAATTGGAGATGACCAAATTTATAATAC
TATTGTTACAGCTCATGCTTTTATTATAATTTTTTTTATAGTTATACCAATTATAATTGG
AGGATTTGGTAATTGATTAGTTCCTCTTATATTAGGAGCTCCTGATATAGCTTTTCCACG
AATAAATAACATAAGTTTTTGACTTTTACCCCCTTCATTAATTCTATTAATCTCAAGTAG
TATTGTGGAAAATGGAGCAGGAACTGGATGAACTGTTTATCCCCCCCTTTCTTCTAATAT
TGCTCATAGAGGATCTTCTGTTGATCTTGCTATTTTCTCTCTTCATTTAGCAGGTATTTC
CTCAATTTTAGGAGCTATTAATTTTATTACTACAATCATTAATATACGAGTAAATAGAAT
ATCATATGATCAAATACCTTTATTTGTATGGGCTGTTGGAATTACTGCTTTACTTTTACT
TCTTTCATTACCTGTATTAGCAGGAGCTATTACTATACTTCTTACAGATCGAAATTTAAA
TACTTCCTTTTTTGATCCTGCAGGAGGAGGAGATCCTATTTTATACCAACATTTATTT
>PX391147 VL655_Lyela_myops Kyrgyzstan Issyk-Kul Churkin
AACATTATATTTTATTTTTGGAATTTGAGCAGGTATAGTAGGAACATCTCTTAGTTTAAT
TATTCGAACTGAATTAGGTAATCCAGGATCTTTAATTGGAGATGACCAAATTTATAATAC
TATTGTTACAGCTCATGCTTTTATTATAATTTTTTTTATAGTTATACCAATTATAATTGG
AGGATTTGGTAATTGATTAGTTCCTCTTATATTAGGAGCTCCTGATATAGCTTTTCCACG
AATAAATAACATAAGTTTTTGACTTTTACCCCCTTCATTAATTCTATTAATCTCAAGTAG
TATTGTGGAAAATGGAGCAGGAACTGGATGAACTGTTTATCCCCCCCTTTCTTCTAATAT
TGCTCATGGAGGATCTTCTGTTGATCTTGCTATTTTCTCTCTTCATTTAGCAGGTATTTC
CTCAATTTTAGGAGCTATTAATTTTATTACTACAATCATTAATATACGAGTAAATGGAAT
ATCATATGATCAAATACCTTTATTTGTATGGGCTGTTGGAATTACTGCTTTACTTTTACT
TCTTTCATTACCTGTATTAGCAGGAGCTATTACTATACTTCTTACAGATCGAAATTTAAA
TACTTCCTTTTTTGATCCTGCAGGAGGAGGAGATCCTATTTTATACCAACATTTATTT
>PX391148 VL656_Lyela_myops Kyrgyzstan Issyk-Kul Churkin
AACATTATATTTTATTTTTGGAATTTGAGCAGGTATAGTAGGAACATCTCTTAGTTTAAT
TATTCGAACTGAATTAGGTAATCCAGGATCTTTAATTGGAGATGACCAAATTTATAATAC
TATTGTTACAGCTCATGCTTTTATTATAATTTTTTTTATAGTTATACCAATTATAATTGG
AGGATTTGGTAATTGATTAGTTCCTCTTATATTAGGAGCTCCTGATATAGCTTTTCCACG
AATAAATAACATAAGTTTTTGACTTTTACCCCCTTCATTAATTCTATTAATCTCAAGTAG
TATTGTGGAAAATGGAGCAGGAACTGGATGAACTGTTTATCCCCCCCTTTCTTCTAATAT
TGCTCATAGAGGATCTTCTGTTGATCTTGCTATTTTCTCTCTTCATTTAGCAGGTATTTC
CTCAATTTTAGGAGCTATTAATTTTATTACTACAATCATTAATATACGAGTAAATAGAAT
ATCATATGATCAAATACCTTTATTTGTATGGGCTGTTGGAATTACTGCTTTACTTTTACT
TCTTTCATTACCTGTATTAGCAGGAGCTATTACTATACTTCTTACAGATCGAAATTTAAA
TACTTCCTTTTTTGATCCTGCAGGAGGAGGAGATCCTATTTTATACCAACATTTATTT
>PX391149 VL657_Lyela_myops Kyrgyzstan Issyk-Kul Churkin
AACATTATATTTTATTTTTGGAATTTGAGCAGGTATAGTAGGAACATCTCTTAGTTTAAT
TATTCGAACTGAATTAGGTAATCCAGGATCTTTAATTGGAGATGACCAAATTTATAATAC
TATTGTTACAGCTCATGCTTTTATTATAATTTTTTTTATAGTTATACCAATTATAATTGG
AGGATTTGGTAATTGATTAGTTCCTCTTATATTAGGAGCTCCTGATATAGCTTTTCCACG
AATAAATAACATAAGTTTTTGACTTTTACCCCCTTCATTAATTCTATTAATCTCAAGTAG
TATTGTGGAAAATGGAGCAGGAACTGGATGAACTGTTTATCCCCCCCTTTCTTCTAATAT
TGCTCATGGAGGATCTTCTGTTGATCTTGCTATTTTCTCTCTTCATTTAGCAGGTATTTC
CTCAATTTTAGGAGCTATTAATTTTATTACTACAATCATTAATATACGAGTAAATGGAAT
ATCATATGATCAAATACCTTTATTTGTATGGGCTGTTGGAATTACTGCTTTACTTTTACT
TCTTTCATTACCTGTATTAGCAGGAGCTATTACTATACTTCTTACAGATCGAAATTTAAA
TACTTCCTTTTTTGATCCTGCAGGAGGAGGAGATCCTATTTTATACCAACATTTATTT
>PX391150 VL658_Lyela_macmahoni Pakistan Quetta/Urak
AACATTATATTTTATTTTTGGAATTTGAGCAGGTATAATTGGGACATCTCTTAGTTTAAT
TATCCGAACTGAATTAGGTACCCCAGGATCTTTAATTGGAGATGATCAAATCTATAATAC
TATTGTTACAGCTCATGCTTTTATTATAATTTTTTTTATAGTTATACCAATTATAATTGG
AGGATTTGGTAATTGATTAGTGCCTCTTATATTAGGAGCTCCTGATATGGCTTTTCCTCG
AATAAATAATATAAGTTTTTGACTTCTACCCCCTTCATTAATTCTTTTAATTTCAAGTAG
TATTGTAGAAAACGGAGCAGGAACTGGATGAACTGTTTACCCCCCTCTTTCTTCTAATAT
TGCCCATAGAGGTGCCTCTGTTGATCTTGCTATCTTTTCTTTACATTTAGCTGGTATTTC
CTCAATTTTAGGAGCTATTAATTTTATTACCACAATTATTAATATACGAGTAAATGGCAT
ATCTTATGACCAAATACCTTTATTTGTATGAGCTGTTGGAATTACTGCTTTACTTTTACT
TCTTTCCTTACCTGTATTAGCAGGAGCTATTACTATACTTCTTACAGATCGAAATTTAAA
TACTTCTTTTTTTGANCCTGCAGGAGGAGGAGACCCTATTTTATATCAACATTTATTT--
--------
>PX391151 VL659_Lyela_macmahoni Pakistan Quetta/Urak
AACATTATATTTTATTTTTGGAATTTGAGCAGGTATAATTGGGACATCTCTTAGTTTAAT
TATCCGAACTGAATTAGGTACCCCAGGATCTTTAATTGGAGATGATCAAATCTATAATAC
TATTGTTACAGCTCATGCTTTTATTATAATTTTTTTTATAGTTATACCAATTATAATTGG
AGGATTTGGTAATTGATTAGTGCCTCTTATATTAGGAGCTCCTGATATGGCTTTTCCTCG
AATAAATAATATAAGTTTTTGACTTCTACCCCCTTCATTAATTCTTTTAATTTCAAGTAG
TATTGTAGAAAACGGAGCAGGAACTGGATGAACTGTTTACCCCCCTCTTTCTTCTAATAT
TGCCCATAGAGGTGCCTCTGTTGATCTTGCTATCTTTTCTTTACATTTAGCTGGTATTTC
CTCAATTTTAGGAGCTATTAATTTTATTACCACAATTATTAATATACGAGTAAATGGCAT
ATCTTATGACCAAATACCTTTATTTGTATGAGCTGTTGGAATTACTGCTTTACTTTTACT
TCTTTCCTTACCTGTATTAGCAGGAGCTATTACTATACTTCTTACAGATCGAAATTTAAA
TACTTCTTTTTTTGACCCTGCAGGAGGAGGAGACCCTATTTTATATCAACATTTATTT--
--------
>PX391152 VL660_Lyela_macmahoni Pakistan Quetta/Urak
AACATTATATTTTATTTTTGGAATTTGAGCAGGTATAATTGGGACATCTCTTAGTTTAAT
TATCCGAACTGAATTAGGTACCCCAGGATCTTTAATTGGAGATGATCAAATCTATAATAC
TATTGTTACAGCTCATGCTTTTATTATAATTTTTTTTATAGTTATACCAATTATAATTGG
AGGATTTGGTAATTGATTAGTGCCTCTTATATTAGGAGCTCCTGATATGGCTTTTCCTCG
AATAAATAATATAAGTTTTTGACTTCTACCCCCTTCATTAATTCTTTTAATTTCAAGTAG
TATTGTAGAAAACGGAGCAGGAACTGGATGAACTGTTTACCCCCCTCTTTCTTCTAATAT
TGCCCATAGAGGTGCCTCTGTTGATCTTGCTATCTTTTCTTTACATTTAGCTGGTATTTC
CTCAATTTTAGGAGCTATTAATTTTATTACCACAATTATTAATATACGAGTAAATGGCAT
ATCTTATGACCAAATACCTTTATTTGTATGAGCTGTTGGAATTACTGCTTTACTTTTACT
TCTTTCCTTACCTGTATTAGCAGGAGCTATTACTATACTTCTTACAGATCGAAATTTAAA
TACTTCTTTTTTTGACCCTGCAGGAGGAGGAGACCCTATTTTATATCAACATTTATTT--
--------
>PX391153 VL663_Lyela_tekkensis W Turkmenistan Kapetdagh Modzhukly
GACATTATATTTTATTTTTGGAATTTGAGCAGGCATAGTTGGAACTTCTCTTAGTTTAAT
TATCCGAACTGAATTAGGTACCCCAGGATCTTTAATTGGAGATGACCAAATTTATAATAC
TATTGTTACAGCTCATGCTTTTATTATAATTTTTTTTATAGTTATACCCATTATAATTGG
AGGATTTGGTAATTGATTAGTTCCTCTTATATTAGGAGCTCCTGATATAGCTTTCCCTCG
AATAAATAATATAAGTTTTTGACTTTTACCCCCTTCATTAATTCTTTTAATTTCAAGTAG
TATTGTAGAAAACGGAGCAGGAACTGGATGAACTGTTTACCCCCCTCTTTCTTCTAATAT
TGCTCATGGGGGAGCCTCTGTTGATCTAGCTATTTTTTCTTTACATTTAGCTGGTATTTC
CTCAATTTTAGGAGCTATTAATTTTATTACTACAATTATTAATATACGAGTAAATGGAAT
ATCCTATGATCAAATACCTTTATTTGTATGAGCTGTTGGAATTACTGCTTTACTTTTACT
CCTTTCTTTACCTGTATTAGCAGGAGCTATTACTATACTTCTTACAGATCGAAATTTAAA
TACTTCTTTTTTTGACCCTGCGGGAGGAGGAGATCCTATTTTATACCAACATTTATTT
>PX391154 VL666_Lyela_tekkensis W Turkmenistan Kapetdagh Modzhukly
GACATTATATTTTATTTTTGGAATTTGAGCAGGCATAGTTGGAACTTCTCTTAGTTTAAT
TATCCGAACTGAATTAGGTACCCCAGGATCTTTAATTGGAGATGACCAAATTTATAATAC
TATTGTTACAGCTCATGCTTTTATTATAATTTTTTTTATAGTTATACCCATTATAATTGG
AGGATTTGGTAATTGATTAGTTCCTCTTATATTAGGAGCTCCTGATATAGCTTTCCCTCG
AATAAATAATATAAGTTTTTGACTTTTACCCCCTTCATTAATTCTTTTAATTTCAAGTAG
TATTGTAGAAAACGGAGCAGGAACTGGATGAACTGTTTACCCCCCTCTTTCTTCTAATAT
TGCTCATGGGGGAGCCTCTGTTGATCTAGCTATTTTTTCTTTACATTTAGCTGGTATTTC
CTCAATTTTAGGAGCTATTAATTTTATTACTACAATTATTAATATACGAGTAAATGGAAT
ATCCTATGATCAAATACCTTTATTTGTATGAGCTATTGGAATTACTGCTTTACTTTTACT
CCTTTCTTTACCTGTATTAGCAGGAGCTATTACTATACTTCTTACAGATCGAAATTTAAA
TACTTCTTTTTTTGACCCTGCGGGAGGAGGAGATCCTATTTTATACCAGCATTTATTT
>PX391155 VL705_Lyela_myops Kyrgyzstan Chu River Kok-Mainak
-------------ATTTTTGGANTTTGAGCAGGTATAGTAGGAACATCTCTTAGTTTAAT
TATTCGAACTGAATTAGGTAATCCAGGATCTTTAATTGGAGATGACCAAATTTATAATAC
TATTGTTACAGCTCATGCTTTTATTATAATTTTTTTTATAGTTATACCAATTATAATTGG
AGGATTTGGTAATTGATTAGTTCCTCTTATATTAGGAGCTCCTGATATAGCTTTTCCACG
AATAAATAACATAAGTTTTTGACTTTTACCCCCTTCATTAATTCTATTAATCTCAAGTAG
TATTGTGGAAAATGGAGCAGGAACTGGATGAACTGTTTATCCCCCTCTTTCTTCTAATAT
TGCTCATGGAGGATCTTCTGTTGATCTTGCTATTTTCTCTCTTCATTTAGCAGGTATTTC
CTCAATTTTAGGAGCTATTAATTTTATTACTACAATCATTAATATACGAGTAAATGGAAT
ATCATATGATCAAATACCTTTATTTGTATGGGCTGTTGGAATTACTGCTTTACTTTTACT
TCTTTCATTACCTGTATTAGCAGGAGCTATTACTATACTTCTTACAGATCGAAATTTAAA
TACTTCCTTTTTTGATCCTGCAGGAGGAGGAGATCCTATTTTATACCAACATTTATTT
>PX391156 VL707_Lyela_myops Kyrgyzstan Chu River Kok-Mainak
-------------ATTTTTGGANTTTGAGCAGGTATAGTAGGAACATCTCTTAGTTTAAT
TATTCGAACTGAATTAGGTAATCCAGGATCTTTAATTGGAGATGACCAAATTTATAATAC
TATTGTTACAGCTCATGCTTTTATTATAATTTTTTTTATAGTTATACCAATTATAATTGG
AGGATTTGGTAATTGATTAGTTCCTCTTATATTAGGAGCTCCTGATATAGCTTTTCCACG
AATAAATAACATAAGTTTTTGACTTTTACCCCCTTCATTAATTCTATTAATCTCAAGTAG
TATTGTGGAAAATGGAGCAGGAACTGGATGAACTGTTTATCCCCCCCTTTCTTCTAATAT
TGCTCATGGAGGATCTTCTGTTGATCTTGCTATTTTCTCTCTTCATTTAGCAGGTATTTC
CTCAATTTTAGGAGCTATTAATTTTATTACTACAATCATTAATATACGAGTAAATGGAAT
ATCATATGATCAAATACCTTTATTTGTATGGGCTGTTGGAATTACTGCTTTACTTTTACT
TCTTTCATTACCTGTATTAGCAGGAGCTATTACTATACTTCTTACAGATCGAAATTTAAA
TACTTCCTTTTTTGATCCTGCAGGAGGAGGAGATCCTATTTTATACCAACATTTATTT
>PX391157 VL715_Lyela_amirica Afghanistan Bamian Prov Bandi-Amir
GACATTATATTTTATTTTTGGAATTTGAGCAGGTATAATTGGAACATCTCTTAGTTTAAT
TATTCGAACTGAATTAGGTACCCCAGGATCTTTAATCGGAGATGACCAAATCTATAATAC
TATTGTTACAGCTCATGCTTTTATTATAATTTTTTTTATAGTTATACCAATTATAATTGG
AGGATTTGGTAATTGATTAGTACCTCTTATATTAGGAGCTCCTGATATGGCTTTCCCTCG
AATAAATAATATAAGTTTTTGACTTCTCCCCCCCTCATTATTNCTTTTAATTTCAAGTAG
TATTGTAGAAAATGGAGCAGGAACTGGATGAACTGTTTACCCCCCCCTTTCTTCTAATAT
TGCCCATAGAGGTGCCTCTGTTGATCTTGCTATCTTTTCTTTACATTTAGCTGGTATTTC
CTCAATTTTAGGAGCTATTAATTTTATTACCACAATTATTAATATACGAGTAAATGGTAT
ATCTTATGATCAAATACCTTTATTTGTATGAGCTGTTGGAATTACTGCTTTACTTTTACT
TCTTTCCTTACCTGTATTAGCAGGAGCTATTACTATACTTCTTACAGATCGAAATTTAAA
TACCTCTTTTTTTGATCCTGCAGGAGGAGGAGACCCTATTTTATACCAACATTTATTT--
--------
>PX391158 VL716_Lyela_amirica Afghanistan Bamian Prov Bandi-Amir
GACATTATATTTTATTTTTGGAATTTGAGCAGGTATAATTGGAACATCTCTTAGTTTAAT
TATTCGAACTGAATTAGGTACCCCAGGATCTTTAATCGGAGATGACCAAATCTATAATAC
TATTGTTACAGCTCATGCTTTTATTATAATTTTTTTTATAGTTATACCAATTATAATTGG
AGGATTTGGTAATTGATTAGTACCTCTTATATTAGGAGCTCCTGATATGGCTTTCCCTCG
AATAAATAATATAAGTTTTTGACTTCTCCCCCCCTCATTATTNCTTTTAATTTCAAGTAG
TATTGTAGAAAATGGAGCAGGAACTGGATGAACTGTTTACCCCCCCCTTTCTTCTAATAT
TGCCCATAGAGGTGCCTCTGTTGATCTTGCTATCTTTTCTTTACATTTAGCTGGTATTTC
CTCAATTTTAGGAGCTATTAATTTTATTACCACAATTATTAATATACGAGTAAATGGTAT
ATCTTATGATCAAATACCTTTATTTGTATGAGCTGTTGGAATTACTGCTTTACTTTTACT
TCTTTCCTTACCTGTATTAGCAGGAGCTATTACTATACTTCTTACAGATCGAAATTTAAA
TACCTCTTTTTTTGATCCTGCAGGAGGAGGAGACCCTATTTTATACCAACATTTATTT--
--------
>PX391159 VL717_Lyela_amirica Afghanistan Bamian Prov Bandi-Amir
GACATTATATTTTATTTTTGGAATTTGAGCAGGTATAATTGGAACATCTCTTAGTTTAAT
TATTCGAACTGAATTAGGTACCCCAGGATCTTTAATCGGAGATGACCAAATCTATAATAC
TATTGTTACAGCTCATGCTTTTATTATAATTTTTTTTATAGTTATACCAATTATAATTGG
AGGATTTGGTAATTGATTAGTACCTCTTATATTAGGAGCTCCTGATATGGCTTTCCCTCG
AATAAATAATATAAGTTTTTGACTTCTCCCCCCCTCATTATTNCTTTTAATTTCAAGTAG
TATTGTAGAAAATGGAGCAGGAACTGGATGAACTGTTTACCCCCCCCTTTCTTCTAATAT
TGCCCATAGAGGTGCCTCTGTTGATCTTGCTATCTTTTCTTTACATTTAGCTGGTATTTC
CTCAATTTTAGGAGCTATTAATTTTATTACCACAATTATTAATATACGAGTAAATGGTAT
ATCTTATGATCAAATACCTTTATTTGTATGAGCTGTTGGAATTACTGCTTTACTTTTACT
TCTTTCCTTACCTGTATTAGCAGGAGCTATTACTATACTTCTTACAGATCGAAATTTAAA
TACCTCTTTTTTTGATCCTGCAGGAGGAGGAGACCCTATTTTATATCAACATTTATTT--
--------
>EU920754.1 Coenonympha nolckeni UK2-6
-------------------------TGAGCTGGAATAATCGGAACATCCCTTAGATTAAT
TATTCGAACTGAATTAGGTACCCCCGGATCTTTAATTGGTGATGATCAAATTTATAATAC
AATTGTTACTGCTCATGCTTTTATCATAATTTTTTTTATAGTTATACCAATTATAATTGG
AGGATTTGGTAATTGATTAGTCCCCCTTATATTAGGAGCCCCTGACATAGCTTTCCCCCG
AATAAATAATATAAGATTTTGACTTCTCCCCCCTTCCTTAATTCTTTTAATTTCGAGTAG
TATTGTAGAAAACGGAGCAGGAACAGGATGAACTGTTTACCCTCCTCTTTCATCTAATAT
TGCTCATGGAGGTTCCTCTGTTGATCTAGCTATTTTTTCCTTACNTTTAGCTGGAATTTC
TTCAATTTTAGGAGCTATTACTTTTATTACTACAATTATTAATATACGAATTAATGGTAT
ATCCTATGATCAAATACCTTTATTTGTATGAGCTGTAGGTATTACAGCTTTACTTCTATT
ACTTTNCTTACCTGTTTTAGCTGGAGCTATTACNNNNNNNNNNNNNNNNNNNNNNNNNNN
NNNNNNNNNNNNNNNNNNNNNNNNNNNNNNNNNNNNNNNNNNNNNNNNNNNNNNNNNNNN
NNNNNNNNNNNNNNNNNNAGTTTATATTCTGATTCTTCCAGGTTACGGTATAATTTCACA
TATTATTTCCCAAGAAAGAGGAAAAAAGGAAACTTTTGGTTGTTTAGGTATAATTTATGC
TATATTAGCAATTGGACTTTTAGGATTTATTGTTTGAGCTCATCATATATTTACAGTAGG
AATAGATATTGATACTCGAGCTTATTTCACATCTGCTACAATAATTATTGCTGTTCCAAC
AGGAATTAAAATTTTTAGTTGATTAGCAACACTTCATGGAACTCAAATTAATTATAGTCC
TTCAATATTATGAGGTTTAGGATTCATTTTTTTATTTACTGTAGGAGGATTAACTGGTGT
TATTTTAGCTAATTCATCAATTGATATTGCCCTTCATGACACATATTATGTTGTAGCTCA
TTTTCATTATGTCTTATCTATAGGAGCTGTATTCGCTATTTTAGGAGGATTCATTCATTG
ATACCCTTTATTTACAGGATTAGTATTAAATCCTTATTTATTAAAAATTCAATTTATTTC
AATATTTATTGGAGTAAATTTAACTTTTTTCCCNCAACATTTTTTAGGATTAACTGGTAT
ACCTCGTCGTTATTCNGATTACCCNNNTAGTTTTTTATCCTGAAATATTATTTCCTCTTT
NGGATCNTATATTTCCTTAATTTCAATATTAATAATAATTTTTATTATTTGAGAATCAAT
AATTTATCAACGTATCATTTTATTTTCACTAAATATACCTTCTTCAATTGAATGATATCA
AAATTTACCCCCNGCCGAACATTCCTATAATGAACCAAGTCCACCACCACAGGACACTTG
ATCTACAAATGCGGTGGTATCGACAAGCGTACCATCGAGAAGTTCGAGAAGGAGGCCCAG
GAGATGGGCAAGGGTTCCTTCAAATACGCCTGGGTGCTGGACAAACTGAAGGCTGAGCGC
GAGCGTGGTATCACCATCGACATCGCTCTGTGGAAGTTCGAGACCGCCAAGTACTACGTC
ACCATCATCGACGCTCCTGGACACAGAGATTTCATCAAGAACATGATCACGGGAACCTCG
CAGGCCGACTGCGCTGTGCTCATCGTGGCCGCCGGTACTGGTGAGTTCGAGGCCGGTATC
TCCAAGAACGGCCAGACCCGTGAGCACGCGCTGCTCGCCTTCACCCTCGGTGTGAAGCAG
CTGATCGTAGGAGTCAACAAAATGGACTCTACCGAGCCTCCCTACAGTGAACCTCGTTTC
GAGGAAATCAAAAAGGAAGTATCCTCCTACATTAAGAAAATTGGTTACAACCCAGCTGCC
GTCGCTTTCGTACCCATTTCTGGCTGGCACGGAGACAACATGCTGGAGCCCTCCACCAAA
ATGCCCTGGTTCAAGGGATGGCAAGTGGAGCGCAAAGAGGGCAAGGCTGAAGGCAAGTGC
CTCATTGAAGCTCTGGATGCCATCCTGCCCCCTGCGCGTCCCACAGACAAGCCCCTGCGA
CTTCCCCTTCAGGATGTCTACAAAATTGGTGGTATTGGTACAGTGCCAGTAGGCAGAGTC
GAAACTG-----------------------------------------------------
------------------------------------------------------------
------------------------------------------------------------
------------------------------------------------------------
------------------------------------------------------------
------------------------------------------------------------
------------------------------------------------------------
------------------------------------------------------------
-TGCACGGTCAAGACTTGCTGGATGCGGCTGCCTAGTTTCCGGTCTGTGGGCGACGCCTT
GAAAGATGGCTTCGACGGGGCGTCGCGGGTCATGATGCCCAACACGGAGGTGGAAGCGCC
TCTTCAGCGGAACGACGCCGCTCCACACAGAGTCCCGCGACGAGACCGATATAGGTTTCA
GCTCCGGCCGCACAATCCCGACCACAAAACACCGGGGGTCAAGGACCTAGTATACCTAGA
ATCATCGCCGGGTTTCTGCGAAAAGAACCCGAGGCTGGGCATCCCCGGTACGCACGGGCG
TGCCTGCAACGATACGAGTATCGGCGTCGACGGCTGCGACCTCATGTGCTGCGGCCGCGG
GTACCGGACCGAGACCCTGTCCGTGGTGGAGCGGTGCAA---------------------
------------------------------------------------------------
------------------------------------------------------------
------------------------------------------------------------
------------------------------------------------------------
------------------------------------------------------------
------------------------------------------------------------
------------------------------------------------------------
------------------------------------------------------------
------------------------------------------------------------
------------------------------------------------------------
------------------------------------------------------------
------------------------------------------------------------
------------------------------------------------------------
------------------------------------------------------------
------------------------------------------------------------
------------------------------------------------------------
------------------------------------------------------------
------------------------------------------------------------
------------------------------------------------------------
------------------------------------------------------------
------------------------------------------------------------
----------------------------
>FJ663393.1 Coenonympha nolckeni 2005LOWA258 _
AACATTATATTTTATTTTTGGAATTTGAGCTGGAATAATCGGAACATCCCTTAGATTAAT
TATTCGAACTGAATTAGGTACCCCCGGATCTTTAATTGGTGATGATCAAATTTATAATAC
AATTGTTACCGCTCATGCTTTTATCATAATTTTTTTTATAGTTATACCAATTATAATTGG
AGGATTTGGTAATTGATTAGTCCCCCTTATATTAGGAGCCCCTGACATAGCTTTCCCCCG
AATAAATAATATAAGATTTTGACTTCTCCCCCCTTCCTTAATTCTTTTAATTTCAAGTAG
TATTGTAGAAAACGGAGCAGGAACAGGATGAACTGTTTACCCTCCTCTTTCATCTAATAT
TGCTCATGGAGGTTCCTCTGTTGATCTAGCTATTTTTTCCTTACATTTAGCTGGAATTTC
TTCAATTTTAGGAGCTATTAATTTTATTACTACAATTATTAATATACGAATTAATGGCAT
ATCCTATGATCAAATACCTTTATTTGTATGAGCTGTAGGTATTACAGCTTTACTTTTATT
ACTTTCCTTACCTGTTTTAGCTGGGGCTATTACTATACTTCTTACAGATCGAAATTTAAA
TACTTCTTTTTTTGATCCTGCAGGAGGAGGGGATCCTATTTTATACCAACATTTATTT
>FJ663394.1 Coenonympha nolckeni 2005LOWA257 _
AACATTATATTTTATTTTTGGAATTTGAGCTGGAATAATCGGAACATCCCTTAGATTAAT
TATTCGAACTGAATTAGGTACCCCCGGATCTTTAATTGGTGATGATCAAATTTATAATAC
AATTGTTACCGCTCATGCTTTTATCATAATTTTTTTTATAGTTATACCAATTATAATTGG
AGGATTTGGTAATTGATTAGTCCCCCTTATATTAGGAGCCCCTGACATAGCTTTCCCCCG
AATAAATAATATAAGATTTTGACTTCTCCCTCCTTCCTTAATTCTTTTAATTTCAAGTAG
TATTGTAGAAAACGGAGCAGGAACAGGATGAACTGTTTACCCTCCTCTTTCATCTAATAT
TGCTCATGGAGGTTCCTCTGTTGATCTAGCTATTTTTTCCTTACATTTAGCTGGAATTTC
TTCAATTTTAGGAGCTATTAATTTTATTACTACAATTATTAATATACGAATTAATGGCAT
ATCCTATGATCAAATACCTTTATTTGTATGAGCTGTAGGTATTACAGCTTTACTTTTATT
ACTTTCCTTACCTGTTTTAGCTGGGGCTATTACTATACTTCTTACAGATCGAAATTTAAA
TACTTCTTTTTTTGATCCTGCAGGAGGAGGGGATCCTATTTTATACCAACATTTATTT--
------------------------------------------------------------
------------------------------------------------------------
------------------------------------------------------------
------------------------------------------------------------
------------------------------------------------------------
------------------------------------------------------------
------------------------------------------------------------
------------------------------------------------------------
------------------------------------------------------------
------------------------------------------------------------
------------------------------------------------------------
------------------------------------------------------------
------------------------------------------------------------
-----------------------------------
>DQ338777.1 Coenonympha pamphilus EW7-3 _
-------------------------TGAGCAGGTATAGTAGGTACATCTCTTAGTTTAAT
TATTCGAACTGAATTAGGAAACCCAGGATCTTTAATTGGGGATGACCAAATTTATAATAC
CATTGTTACAGCTCATGCTTTTATTATAATTTTTTTTATAGTAATACCAATTATAATTGG
AGGATTTGGTAATTGACTAGTTCCTCTTATATTAGGAGCCCCTGATATAGCTTTCCCCCG
AATAAATAATATAAGATTTTGACTTTTACCTCCTTCACTAGTCCTTTTAATTTCAAGTAG
TATTGTGGAAAATGGAGCAGGAACAGGTTGAACTGTTTATCCCCCCCTTTCGTCTAATAT
TGCTCATGGCGGATCCTCTGTTGATCTTGCTATTTTTTCTCTTCATTTAGCGGGAATTTC
TTCAATTTTAGGAGCTATTAATTTTATTACTACAATTATTAATATACGAGTTAATGGGAT
ATCTTATGATCAAATACCTTTATTTGTATGAGCAGTTGGAATTACAGCTTTACTTTTATT
ACTTTCTCTTCCTGTTTTAGCTGGAGCTATTACTATACTTCTTACAGATCGAAATTTAAA
TACTTCCTTTTTTGATCCTGCGGGGGAGGGANNNNNNNNNNNNNNNNNNNNNNNNNNNNN
NNNNNNNNNNNNNNNNNNNNNNNATATTTTAATTTTACCGGGATTTGGNATAGTATCACA
TATTATTTCACAAGAAAGTGGTAAAAAAGAAACTTTTGGATGTTTAGGAATAATTTATGC
TATACTAGCTATTGGTCTTCTTGGATTTATTGTATGAGCTCATCATATATTTACAGTAGG
AATAGATATTGATACTCGAGCTTATTTTACCTCAGCCACAATAATTATTGCAGTACCTAC
AGGAATTAAAATTTTTAGTTGATTAGCAACTCTTCATGGAACTCAAATCAATTATAGACC
TTCTATATTATGAGGGTTAGGATTTATTTTTTTATTCACAGTAGGAGGATTAACTGGAGT
TATCTTAGCTAATTCATCTATTGATATTGCTTTACATGATACTTATTATGTTGTAGCCCA
TTTCCATTATGTTTTATCTATAGGAGCTGTATTTGCTATTTTTGGAGGATTTGTTCATTG
ATATCCCTTATTCACTGGATTAGTTTTAAATCCTTATTTATTAAAAATTCAATTTATCTC
TATATTTATCGGAGTAAATTTAACTTTTTTCCCTCAACATTTTTTAGGTTTAGCTGGTAT
ACCTCGTCGTTATTCAGATTATCCTGATAGTTTTTTATCGTGAAATATTATTTCCTCATT
AGGTTCCTATATTTCTTTATTTTCAATATTAATAATTATTATTATTATTTGAGAATCAAT
AATTTATCAACGTATTATTTTATTTTCCCTAAATATACCTTCTTCAATTGAATGATATCA
AAATTTACCTCCTGCTGAACATTCTTATAATGAACCAAGTCCACCACCACAGGGCACTTG
ATCTACAAATGCGGTGGTATCGACAAGCGTACCATCGAGAAGTTCGAGAAGGAGGCCCAG
GAGATGGGCAAGGGTTCCTTCAAGTACGCCTGGGTGCTGGACAAACTGAAGGCTGAGCGC
GAGCGTGGTATCACCATCGACATCGCTCTGTGGAAGTTCGAGACCGCCGAGTACTACGTC
ACCATCATCGACGCCCCCGGCCACAGAGATGTCATCAAGAACATGATCACAGGAACCTCT
CAGGCCGACTGCGCCGTGCTCATCGTGGCCGCCGGTACCGGTGAGTTCGAGGCCGGTATC
TCCAAGAACGGCCAGACCCGCGAGCACGCGCTGCTCGCCTTCACCCTAGGTGTGAAGCAG
CTGATCGTAGGAGTCAACAAAATGGACTNGACTGAGCCTCCCTACAGCGAACCTCGTTTC
GAGGAAATCAAGAAGGAAGTATCCTCCTACATCAAGAAAATCGGTTACAACCCAGCTGCC
GTCGCTTTCGTACCCATTTCTGGCTGGCACGGAGACAACATGTTGGAGCCGTCCACCAAA
ATGCCCTGGTTCAAGGGATGGCAGGTGGAGCGCAAAGAGGGCAAGGCTGAAGGCAAGTGC
CTCATCGAAGCTCTGGATGCCATCCTGCCNCCTGCGCGTCCCACAGACAGCNNNNNNNNN
NNNNNNNNNNNNNNNNNNNNNNNNNNNNNNNNNNNNNNNNNNNNNNNNNNNNNNNNNNNN
NNNNNNNNNNNNNNNNAGCCTGGTACCATTGTTGTGTTTGCTCCGGCTAACATCACCACT
GAAGTAAAGTCTGTTGAAATGCACCACGAAGCCCTCTCTGAGGCTGTGCCCGGGGACAAC
GTAGGTTTCAACGTCAAGNACGTCTCCGTCAAGGAATTGCGTCGTGGTTACGTCGCTGGC
GACTCCAAGAACNACCCACCCAAGGGAGCTGCCGACTTCACCGCACAAGTCATTGTGCTC
AACCACCCTGGTCAAATCTCCAATGGTTACACACCTGTACTGGATTGCCACACAGCCCAC
ATTGCCTGCAAATTTGCTGAAATTAAAGAGAAGGTTGACCGTCGTTCTGGTAAATCCACT
GAAGAGAATCCTAAATCCATCAAGTCTGGTGATGCTGCCATCGTCAACCTTGTGCCTTCC
AAGCCTCTGTGTGTGGAAGCCTTCCAGGAGTTCCCG------------------------
------------------------------------------------------------
------------------------------------------------------------
------------------------------------------------------------
------------------------------------------------------------
------------------------------------------------------------
------------------------------------------------------------
------------------------------------------------------------
---------------------------------------------------------TGT
TCGGAAGATGGAGCTGCTACGATGTCCAGGTTTCCGATATGTCTCTACAAGATTACATTT
CCGTAAAGGAGAAATACGCTAAGTACCTGCCTCATTCGGCAGGTAGATATGCCCACAAAC
GATTCCGTAAAGCGCAGTGCCCTATCGTGGAGCGACTGACGAATTCGCTGATGATGCACA
GAAGGAACAACGGCAAGAAACTCATGGCCGTTCGCATCGTCAAGCATGCATTCGAGATCA
TCCACCTCTTAACGGGTGAGAACCCATTGCAAGTTCTTGTAACTGCTATCATCAATTCTG
GACCTCGTGAAGACTCCACCAGAATCGGTCGCGCCGGTACAGTGCGTCGTCAGGCTGTGG
ACGTGTCTCCTCTCCGCCGTGTCAATCAAGCTATTTGGCTGCTGTGCACCGGGGCCCGAG
AGGCAGCGTTCAGAAACATCAAAACTATTGCTGAGTGTGTTGCAGATGAACTTATCAACG
CTGCCAAGGGGTCNTCCAACTCTTATGCCATCAAGAAGAAGGACGAACTTGAGCGTG---
-----TCACCGGTGTCTTCACCACAACAGACAAGGCATCCGCTCACTTGGAAGGTGGTGC
CAAGAAGGTCATCATCTCTGCGCCCAGCGCCGACGCACCCATGTTTGTTGTTGGTGTCAA
CCTTGAAGCCTACGACCCATCCTTCAAAGTCATCTCCAATGCCTCATGCACAACCAACTG
CTTGGCTCCTCTCGCCAAGGTCATCCATGACAACTTTGAAATCATTGAAGGTCTCATGAC
AACTGTCCACGCTACCACAGCAACCCAGAAAACTGTAGATGGACCCTCTGGTAAGCTTTG
GCGTGACGGCCGTGGCGCCCAACAGAATATCATTCCTGCCTCCACTGGTGCAGCTAAAGC
TGTCGGCAAGGTGATTCCAGCTTTGAATGGAAAACTGACTGGTATGGCCTTCCGCGTGCC
TGTTGCCAATGTATCTGTTGTGGATCTGACTGTCCGCCTTGGCAAGCCTGCCAGCTATGA
AGCCATCAAGCAGAAGGTCAAGGAAGCAGCTGAAGTCCCCCTCAAGGCAAT---------
------------------------------------------------------------
------------------------------------------------------------
------------------------------TGGAGGGAGTTGTCATGGAACTTGCTGATT
GCGCATTACCCCTTCTCGCTGGAGTCCTGCCCACTGCCAACCCTGAGGAAGCATTTAAAG
ATGTCGCTGCTGCTTTCCTGGTCGGTGCCATGCCAAGAAGAGAAGGCATGGAGAGAAAGG
ACCTCCTCTCTGCCAATGTACGAATTTTCAAGGAGCAAGGACAAGCTTTGGACAAAGTTG
CCCGTAAGGATGTAAAAGTGCTGGTCGTTGGTAACCCTGCTAACACAAATGCATTGATCT
GCTCCAAGTATGCTCCATCGATCCCTAAAGAAAACTTCACAGCGATGACCCGTCTCGACC
AGAACCGCGCCCAGTCTCAACTAGCTGCTAAACTCGGTGTGCCAGTCCAGGATGTCAAGA
ATGTGGTTATCTGGGG
>EU920742.1 Coenonympha austauti UK2-19 _
-------------------------TGAGCAGGTATAGTAGGAACATCTCTTAGTTTAAT
TATTCGAACTGAATTAGGTAACCCAGGATTTTTAATTGGAGATGATCAAATTTATAACAC
TATTGTTACAGCTCATGCTTTTATTATAATTTTTTTTATAGTAATACCTATTATAATTGG
AGGATTTGGTAACTGACTAGTACCCCTTATATTAGGAGCCCCCGATATAGCTTTCCCCCG
TATAAATAATATAAGATTTTGACTTTTACCCCCCTCATTAATTTTATTAATTTCAAGTAG
TATTGTTGAAAATGGAGCAGGAACAGGATGAACAGTTTACCCCCCTCTCTCCTCTAACAT
TGCTCATAGAGGCTCTTCTGTTGACCTTGCTATTTTTTCCCTCCACTTAGCAGGAATCTC
TTCAATTCTAGGAGCTATTAATTTTATTACTACAGTTATTAATATACGAGTTAATGGAAT
ATCTTATGATCAAATACCTTTATTTGTTTGAGCAGTTAGTATTACAGCTTTACTTTTATT
GCTTTCTTTACCTGTTTTAGCTGGAGCTATTACTATATTACTTACAGATCGAAACTTAAA
TACTTCTTTTTTTGACCCTGCCGGAGGAGGAGATCCTATTTTATACCAACATTTATTCTG
ATTTTTTGGTCATCCAGAAGTTTATATTTTAATTTTACCAGGATTTGGCATAATTTCTCA
TATTATTTCCCAAGAAAGTGGTAAAAAGGAAACTTTTGGCTCCTTAGGAATAATTTATGC
AATATTAGCTATTGGGCTTCTCGGATTTATTGTCTGAGCTCATCATATATTTACAGTAGG
AATAGATATTGATACTCGAGCTTACTTTACCTCAGCAACAATAATTATTGCTGTACCTAC
CGGTATTAAAATTTTTAGTTGATTAGCAACTCTTCATGGAACACAAATTAATTATAGTCC
CTCAATACTATGAGGATTAGGATTTATTTTTTTATTTACAGTAGGGGGATTAACTGGTGT
TATTCTAGCTAATTCATCAATTGATATTGCTTTACATGATACCTATTATGTTGTTGCTCA
TTTTCATTATGTATTATCTATAGGAGCTGTATTTGCTATTTTAGGAGGATTTGTTCACTG
ATATCCTTTATTTACAGGATTAGTTTTAAATCCTTACTTATTAAAAATCCAATTTATTTC
AATATTTATTGGAGTAAACTTAACCTTTTTCCCTCAACATTTTTTAGGTTTAGCAGGAAT
ACCCCGTCGTTATTCAGATTACCCTGATAGTTTTTTATCCTGAAATATTATTTCTTCATT
AGGTTCTTATATTTCTCTATTTTCAATATTTATAATTATTATTATTATTTGAGAATCAAT
AATTTATCAACGAATTATTTTATTTTCATTAAATATACCCTCATCAATTGAATGATACCA
A-----------------------------------------------------------
------------------------------------------------------------
------------------------------------------------------------
------------------------------------------------------------
------------------------------------------------------------
-----------------------------------------------CGAAGCCGGTATT
TCCAAGAACGGCCAGACCCGCGAGCACGCGCTGCTCGCCTTCACCCTCGGTGTGAAGCAG
CTGATCGTAGGAGTCAACAAAATGGACTCCACTGAGCCTCCCTACAGTGAACCTCGTTTC
GAGGAAATCAAGAAGGAAGTGTCCTCCTACATCAAGAAAATCGGTTACAACCCAGCTGCC
GTCGCTTTCGTACCCATTTCTGGCTGGCACGGAGACAACATGTTGGAGCCGTCCACCAAA
ATGCCCTGGTTCAAGCGATGGCAAGTAGAGCGCAAAGAGGGAAAGGCTGAAGGTAAGTGC
CTCATTGAAGCTATGGATGCCATCCTGCCCCCAGCACGTCCCAC----------------
------------------------------------------------------------
------------------------------------------------------------
------------------------------------------------------------
------------------------------------------------------------
------------------------------------------------------------
------------------------------------------------------------
------------------------------------------------------------
------------------------------------------------------------
------------------------------------------------------------
------------------------------------------------------------
------------------------------------------------------------
------------------------------------------------------------
------------------------------------------------------------
------------------------------------------------------------
------------------------------------------------------------
----------------------------------------
>EU920743.1 Coenonympha amaryllis UK2-21 _
-------------------------TGAGCACGTATAGTAGGAACANCTCTNAGTTTAAT
TATTACAACCGAAACAGGTAATACCGGATTTTTAATTGGAGATGACCAAATTTATAATAC
CNTTGTTACAGCTCATGCTTTTATTATAATTTTTTTTATAGTAATACCCATTATAATTGG
AGGATTTGGTAATTGATTAATCCCTCTTATACTAGGTGCCCCTGATATAGCCTTCCCCCG
AATAAATAATATAAGATTTTGACTTTTACCCCCCTCATTAATTTTATTAATTTCAAGTAG
TATTGTTGAAAATGGAGCAGGAACAGGTTGAACTGTTTACCCCCCTCTTTCCTCTAACAT
TGCTCATGGAGGATCCTCTGTTGACCTTGCTATTTTTTCCCTTCATTTAGCAGGAATTTC
TTCAATCTTAGGAGCTATTAATTTTATTACTACAATTATTAATATTCGAATTAATGGAAT
ATCTTATGATCAAATACCTTTATTTGTTTGAGCAGTCGGAATTACAGCTTTACTCTTATT
AATTTCTTTACCTGTTTTAGCAGGAGCTATTACTATANNNNNNNNNNNNNNNNNNNNNNN
NNNNNNNNNNNNNNNNNNNNNNNNNNNNNNNNNNNNNNNNNNNNNNNNNNNTTTATTTTG
ATTTTTTGGACACCCAGAAGTTTATATTTTAATTTTACCGGGATATGGAATAATCTCCCA
TATTATTTCTCAAGAAAGTGGTAAAAAGGAAACTTTTGGATGTTTAGGAATAATTTATGC
TATACTAGCTATTGGTCTTCTTGGATTTATTGTTTGAGCTCATCATATATTTACAGTAGG
GATAGATATCGATACTCGAGCTTATTTCACCTCAGCAACTATAATTATTGCAGTTCCTAC
AGGAATTAAAATTTTTAGCTGATTAGCAACTCTTCATGGAACTCAAATTAATTATAGACC
TTCGATATTATGAGGATTAGGATTTATTTTTCTATTTACAGTAGGGGGATTAACTGGAGT
TATTTTAGCTAACTCATCTATTGATATTGCTTTACATGACACATATTATGTTGTTGCACA
TTTTCATTATGTTTTATCTATAGGAGCTGTATTTGCTATTTTAGGAGGATTTGTTCACTG
ATACCCCTTATTTACAGGATTAGTTTTAAATCCTTATTTATTAAAAATTCAATTTATCTC
TATATTTATCGGAGTAAATTTAACCTTTTTTCCCCAACATTTTTTAGGATTAGCAGGAAT
ACCCCGTCGTNACTCAGATTACCCTGACAGTTTTTTANCNNGAAATATTATTTCCTCATT
AGGTTCCTATATTTCTTTATTTTCAATAATAATAATTATTATTATTATNTGAGAATCAAT
AATTTANCAACGNATNATTTTATTTCCATTAAACATACCNTCCTCANTTGAANGATANCA
AAATTNACC--------------------------CAAGTCCACCACCACAGGTCACTTG
ATCTACAAATGCGGTGGTATCGACAAGCGTACCATCGAGAAGTTCGAGAAGGAGGCCCAG
GAGATGGGCAAGGGTTCCTTCAAGTACGCCTGGGTGCTGGACAAACTGAAGGCTGAGCGC
GAGCGTGGTATCACCATCGACATCGCTCTGTGGAAGTTCGAGACCGCCAAGTACTACGTC
ACCATCATCGACGCCCCCGGCCACAGAGATTTCATCAAGAACATGATCACGGGAACCTCG
CAGGCTGACTGCGCCGTGCTCATCGTGGCCGCCGGTACCGGTGAGTTCGAGGCCGGTATC
TCCAAGAACGGCCAGACCCGCGAGCCCGCGCTGCTCGCCTTCACCCTCGGTGTGAAGCAG
CTGATCGTAGGAGTCAACCAAATGGACTCGACCGAGCCTCCCTACAGCGAACCTCGTTTC
GAGGAAATCAAGAAGGAAGTATTCTCCTACATTAAGAAAATTGGTTACAACCCAGCTGCT
GTTGCTTTCGTACCCATTTTTGGCTGGCCGGGAGACAACATGTTGGAGCCGTCCACCAAA
ATGCCATGGTTCAAGGGATGGCAGGTGGAGCGCAAAGAGGGCAAGGCTGAAGGCAAGTGC
CTCATCGAAGCTCTGGATGCCATCCTGCCCCCCGCGCGTCCCACAGACAAGCCCCTGCGA
CTTCCCCTCCAGGACGTCTACAAAATCGGTGGTATTGGTACAGTGCCAGTAGGCAGAGTC
GAAACTGGTGTCCTGAAGCCTGGTACCATTGTTGTGTTCGCTCCGGCTAACATCACCACT
GAAGTAAAGTCTGTTGAAATGCACCACGAAGCCCTCTCTGAGGCTGTGCCCGGAGACAAC
GTAGGTTTCAACGTCAAGAACGTCTCCGTCAAGGAATTGCGCCGTGGTTACGTCGCTGGC
GACTCCAAGAACAACCCACCCAAGGGAGCTGCCGACTTCACCGCACAAGTCATTGTGCTC
AACCACCCCGGTCAAATCTCCAACGGTTACACGCCTGTACTGGATTGCCACACAGCCCAC
ATTGCCTGCAAATTCGCCGAAATTAAAGAAAAGGTTGACCGTCGTTCTGGTAAATCCACT
GAAGAGAATCCTAAATCCATCAAGTCTGGTGATGCTGCCATCGTCAACCTTGTGCCTTCC
AAGCCTCTGTGTGTGGAAGCCTTCCAAGAGTCCCCGCCTCTGGGTCGTTTCGCTGTGCGT
CTGCACTGTCAAGACGTGTTGGATGCGGTTGCCGAGTTTTCGGTCCGTCGGCGACGCGTT
GAAGGACGGCTTCGACGGGGCGTCGCGAGTCATGATGCCCAACACGGAGTTGGAAGCGCC
TCTTCAGCGGAACGACGCCGCTCCGCACAGAGTGCCGCGGCGAGACCGATACAGGTTTCA
GCTCCGGCCGCACAATCNTGACCACAAAACACCCGGGGTCAAGGACCTAGTGTACTTGGA
GTCATCGCCGGGTTTCTGCGAGAAGAACCCGAGGCTGGGCATCCCCGGTACGCACGGGCG
CGCCTGCAACGACACGAGTATCGGCGTCGACGGCTGCGACCTCATGTGCTGCGGCCGCGG
GTACCGGACCGAGACCATGTTCGTGGTGGAGCGGTGCAAC
>EU920744.1 Coenonympha arcania EW7-6 _
-------------------------TGAGCAGGTATAGTAGGAACATCTCTTAGTTTAAT
TATTCGAACTGAATTAGGTAACCCAGGATCTTTAATTGGAGATGATCAAATTTATAATAC
TATTGTTACAGCTCATGCTTTTATTATAATTTTTTTTATAGTAATACCTATTATAATTGG
AGGATTCGGAAATTGATTAGTTCCTCTTATATTAGGAGCCCCTGATATAGCTTTCCCCCG
AATAAATAATATAAGATTTTGACTATTGCCCCCCTCTTTAATTTTATTAATTTCAAGTAG
CATTGTTGAAAATGGAGCTGGAACAGGTTGAACTGTTTACCCCCCTCTCTCTTCTAATAT
TGCTCATGGAGGATCATCTGTCGACCTTGCTATTTTCTCCCTTCATTTAGCTGGAATTTC
TTCAATTCTAGGAGCTATTAATTTTATTACTACAATTATTAATATACGAGTTAATGGAAT
ATCCTATGATCAAATACCTTTATTTATTTGAGCAGTCGGAATTACAGCCTTACTTTTATT
GCTTTCTCTTCCAGTCTTAGCTGGAGCTATTACTATATTACTTACAGATCGAAATTTAAA
TACTTCTTTTTTTGATCCTGCCGGAGGAGGAGACCCTATTTTATACCAACATTTATTTTG
ATTTTTNNNNNNNNNNNNNNNNNATATTTTAATTTTACCAGGATTTGGAATAATTTCTCA
TATTATTTCTCAAGAAAGTGGTAAAAAAGAAACTTTTGGTTGTTTAGGAATAATTTATGC
CATACTAGCTATTGGCCTTCTTGGATTTATTGTATGAGCCCATCATATATTTACAGTAGG
AATAGATATTGATACTCGAGCTTATTTTACCTCAGCAACAATAATTATTGCTGTCCCCAC
AGGAATTAAAATTTTCAGTTGATTAGCAACTCTTCATGGAACTCAAATTAATTATAGACC
TTCAATATTATGAGGATTAGGATTTATTTTTTTATTCACTGTAGGTGGATTAACAGGTGT
TATTTTAGCGAATTCATCAATTGATATTACTTTACACGATACATATTATGTTGTAGCTCA
TTTCCATTACGTTTTATCTATAGGAGCTGTATTTGCAATTTTAGGAGGATTTGTTCATTG
ATACCCTTTATTTACAGGATTAATTCTAAACCCTTATTTATTAAAAATTCAATTTATTTC
CATATTTATTGGAGTAAATTTAACCTTTTTCCCACAACATTTTTTAGGTTTAGCAGGCAT
GCCTCGTCGTTACTCAGATTACCCCGATAGTTTTTTATCTTGAAATATTATTTCCTCATT
AGGTTCATATATTTCTTTATTTTCAATAATAATAATTATTATTATTGTCTGGGAATCAAT
AATTTATCNACGTATTATTTTATTTTCATTAAATATACCTTCCTCAATTGAATGATACCA
AAATTTACCCCCTGCTGAACATTCATATAATGAACCAAGTCCACCACCACAGGCCACTTG
ATCTACAAATGCGGTGGTATCGACAAGCGTACCATCGAGAAGTTCGAGAAGGAGGCCCAG
GAGATGGGCAAGGGTTCCTTCAAGTACGCCTGGGTGCTGGACAAACTGAAGGCTGAGCGC
GAGCGTGGTATCACCATCGACATCGCTCTGTGGAAATTCGAGACCGCGAAGTACTACGTC
ACCATCATCGACGCGCCCGGCCACAGGGATTCCATCAAGAACATGATCACGGGAACCTCG
CAGGCCGACTGCGCCGTGCTCATCGTGGCCGCCGGTACTGGTGAGTTCGAGGCCGGTATC
TCCAAGAACGGCCAGACCCGCGAGCACGCGCTGCTCGCCTTCACCCTCGGTGTGAAGCAG
CTGATCGTAGGAGTCAACAAAATGGACTCTACCGAGCCTCCCTACAGTGAACCTCGTTTC
GAGGAAATCAAGAAGGAAGTGTCCTCTTACATCAAGAAAATCGGTTACAACCCAGCTGCC
GTCGCTTTCGTACCCATTTCTGGCTGGCACGGCGACAACATGTTGGAGCCGTCCACCAAA
ATGCCCTGGTTCAAGGGATGGCAAGTGGAGCGCAAAGAGGGCAAGGCTGAAGGCAAGTGC
CTCATCGAAGCTCTGGATGCTATCCTGCCCCCGGCGCGTCCCACAGACAAGCCCCTGCGA
CTTCCCCTCCAGTACGTCTACAAAATCGGTGGGATTGGTACAGTGCCAGTAGGCAGAGTA
GAAACGGGAGTCCTCAAGCCTGGTACCATTGTTGTGTTCGCTCCGGCTAACATCACCACT
GAAGTTAAGTCTGTTGAAATGCACCACGAAGCCCTCTCTGAGGCTGTGCCCGGGGACAAC
GTAGGTTTCAACGTAAAGAACGTCTCCGTCAAGGAATTGCGTCGTGGTTACGTCGCTGGC
GACTCCAAGAACAACCCACCCAGGGGAGCTGCCGACTTCACCGCACAAGTCATTGTGCTC
AACCACCCTGGTCAAATCTCCAACGGTTACACTCCTGTACTGGATTGCCACACAGCTCAC
ATTGCCTGCAAATTCGCCGAAATTAAAGAGAAGGTTGACCGTCGTTCTGGTAAATCCACT
GAAGAGAATCCTAAATCCATCAAGTCTGGTGATGCTGCCATCGTCAATCTCGTGCCTTCC
AAGCCTCTGTGCGTGGAAGCCTTCCAGGAGTTCCCGC-----------------------
-------------------TGGATGCGGTTGCCGAGTNTTCGGTCTGTGGGCGACGCGTN
GAAGGACGGCTTCGACGGGGCGTCGCGAGTCATGATGCCCAACACGGAGTNGGAAGCGCC
TCTTCAGCGGAACGACGCCGCNCCGCACAGAGTGCCGCGGCGAGACCGATACAGGTNNCA
GCTCCGGCCGCACAATCCTGACCACAAAACACCCGGGGTCAAGGACCTGGTGTACTTGGA
GTCATCGCCGGGTTTCTGCGAGAAGAACCCGAGGCTGGGCATCCCCGGTACGCACGGGCG
TGCCTGCAACGACACGAGTATCGGCGTCGACGGCTGCGACCTCATGTGCTGCGGCCGCGG
GTACCGGACCGAGACCATGTNCGTGGTGGAGCGGTGCAAC
>EU920745.1 Coenonympha corinna UK2-14 _
-------------------------TGAGCAGGCATAGTAGGTACATCTCTTAGCTTAAT
TATTCGAACTGAATTAGGTAACCCAGGATTTTTAATTGGGGATGATCAAATTTATAATAC
TATTGTCACAGCTCATGCCTTTATTATAATTTTTTTTATAGTAATACCTATTATAATCGG
AGGATTTGGAAATTGATTGGTCCCTCTTATATTAGGAGCTCCTGATATAGCTTTCCCTCG
AATAAATAATATAAGATTTTGACTTTTACCCCCCTCATTAATTTTATTGATTTCAAGTAG
TATTGTTGAAAATGGAGCTGGAACAGGATGAACTGTTTACCCCCCTCTTTCTTCTAACAT
TGCTCATGGAGGATCTTCTGTTGATCTTGCTATTTTTTCCTTACATTTAGCTGGAATTTC
TTCAATTTTAGGAGCTATTAATTTTATCACTACAATCATTAATATACGAGTCAATGGAAT
ATCTTACGATCAAATACCTTTATTTGTTTGAGCAGTTGGAATTACAGCTTTACTTTTATT
ACTTTCTTTACCAGTTTTAGCGGGAGCTATTACTATATTACTCACAGATCGAAACTTAAA
TACTTCTTTTTTTGATCCTGCTGGAGGAGGAGATCCTATTTTATATCAACATTTATTTTG
ATTTTTTGGGCATCCAGAAGTTTATATTTTAATTTTACCAGGATTTGGAATAATTTCACA
TATCATTTCCCAAGAAAGTGGTAAAAAGGAAACTTTTGGTTGTTTAGGAATAATTTATGC
TATACTAGCTATTGGTCTTCTTGGGTTTATTGTATGAGCCCATCATATATTTACAGTAGG
AATAGATATTGATACCCGAGCTTATTTTACCTCTGCAACAATAATTATTGCTGTCCCTAC
AGGAATTAAAATTTTTAGTTGATTAGCAACTCTTCATGGAACTCAAATTAATTATAGACC
TTCAATATTATGAGGATTAGGATTTATTTTTTTATTTACTGTAGGAGGATTAACAGGTGT
CATTTTAGCTAATTCATCAATTGATATTGCTTTACATGATACATATTATGTTGTCGCTCA
CTTTCACTATGTTCTATCTATAGGAGCTGTATTTGCTATTTTAGGAGGATTTGTTCACTG
ATACCCCTTATTTACAGGATTAGTTTTAAATCCCTTTTTATTAAAAATTCAATTTATTTC
TATATTTATTGGAGTAAATTTAACCTTTTTCCCCCAACATTTTTTAGGTTTAGCAGGAAT
ACCTCGTCGTTATTCTGATTACCCCGATNATTTTTTATCTTGAANTATTATNTCTTCATT
AGGTTNTTATATTTCTTTATTTTCAATAATAATAATTATTATTATTATCTGAGAATCAAT
AATTTATCAACGTATTATTTTATTTTCATTAAATATAANCTCCTCAATTGAATGATACCA
AAATTTACCCCCTGCTGAACATTCATATCATGTAGCAAGTCCACCACCACAGGCCACTTG
ATCTACAAATGCGGTGGTATCGACAAGCGTACCATCGAGAAGTTCGAGAAGGAGGCCCAG
GAGATGGGCAAGGGTTCCTTCAAGTACGCCTGGGTGCTGGACAAACTGAAGGCTGAGCGC
GAGCGTGGTATCACCATCGACATCGCTCTGTGGAAATTCGAGACAGCTAAGTACTACGTC
ACCATCATCGACGCCCCCGGCCACAGAGATTTCATCAAGAACATGATCACGGGAACCTCG
CAGGCCGACTGCGCCGTGCTCATCGTGGCCGCCGGTACTGGTGAGTTCGAGGCCGGTATC
TCCAAGAACGGCCAGACCCGCGAGCACGCGCTGCTCGCCTTCACCCTCGGTGTGAAGCAG
CTGATCGTAGGAGTCAACAAAATGGACTCTACCGAGCCTCCCTACAGTGAACCTCGTTTC
GAGGAAATCAAGAAGGAAGTGTCCTCCTACATCAAGAAAATCGGTTACAACCCAGCTGCC
GTCGCTTTCGTACCCATTTCTGGCTGGCACGGAGACAACATGTTGGAGCCGTCCACCAAA
ATGCCCTGGTTCAAGGGATGGCAAGTGGAGCGCAAAGAGGGCAAGGCTGAAGGCAAGTGC
CTCATTGAAGCTCTGGATGCTATCCTGCCTCCCGCGCGTCCCACAGACAAGCCCCTGCGA
CTTCCCCTCCAGGACGTCTACAAAATCGGTGGTATTGGTACAGTGCCAGTAGGCAGAGTA
GAAACTGGAGTCCTCAAGCCTGGTACCATTGTTGTGTTCGCTCCGGCTAACATCACCACT
GAAGTTAAGTCTGTTGAAATGCACCACGAAGCCCTCTCTGAGGCTGTGCCCGGGGACAAC
GTAGGTTTCAACGTCAAGAACGTCTCCGTCAAGGAATTACGTCGTGGTTACGTCGCTGGC
GACTCCAAGAACAACCCACCCAAGGGAGCTGCCGACTTCACCGCCCAAGTCATTGTGCTC
AACCACCCTGGTCAAATCTCCAACGGTTACACACCTGTACTGGATTGCCACACAGCCCAC
ATTGCCTGCAAATTCGCCGAAATTAAAGAGAAGGTTGACCGTCGTTCTGGTAAATCCACT
GAAGAGAATCCTAAATCCATCAAGTCTGGTGATGCTGCCATCGTCAATCTCGTGCCTTCC
AAGCCTCTGTGCGTGGAAGCCTTCCAGGAGTTCCCACCTCTGGGTCGTTTCGCCGTGCGT
CTGCACGGTCAAGACGTGTAGGATGCGGCTGCCGAGTTTTCGGTCAGTGGGAGACGCGCT
GAAGGACGGCTTCGACGGGGCGTCGCGAGTCATGATGCCCAACACGGAGTTGGAAGCGCC
TCTTCAGCGGAACGACGCCGCTCCGCACAGAGTGCCGCGGCGAGACCGATACAGGTTTCA
GCTCCGGCCGCACAATCCCGACCACAAAACGCCCGGGGTGAAGGACCTAGTGTACTTGGA
ATCATCACCGGGTTTCTGCGAGAAGAACCCGAGGCTGGGCATCCCCGGTACGCACGGGCG
TGCCTGCAACGACACGAGTATCGGCGTAGACGGCTGCGACCTCATGTGCTGCGGCCGCGG
GTACCGGACCGAGACCATGTTCGTGGTGGACCGGTGCAAC--------------------
------------------------------------------------------------
------------------------------------------------------------
------------------------------------------------------------
------------------------------------------------------------
------------------------------------------------------------
------------------------------------------------------------
------------------------------------------------------------
------------------------------------------------------------
------------------------------------------------------------
------------------------------------------------------------
------------------------------------------------------------
------------------------------------------------------------
------------------------------------------------------------
------------------------
>EU920746.1 Coenonympha dorus UK2-23 _
-------------------------TGAGCAGGTATAGTAGGAACATCTCTTAGTTTAAT
TATCCGAACTGAATTAGGTAACCCAGGATCTTTAATTGGAGACGATCAAATTTATAACAC
TATTGTTACAGCTCATGCTTTTATTATAATTTTTTTTATAGTAATACCTATTATAATTGG
AGGATTTGGTAATTGACTAGTCCCACTTATATTAGGAGCCCCCGATATAGCTTTCCCCCG
TATAAATAATATAAGATGTTGACTTTTACCTCCTTCATTAATTTTATTAATTTCAAGTAG
TATTGTCGAAAACGGAGCAGGAACAGGATGAACTGTTTACCCCCCTCTCTCTTCTAACAT
TGCTCATGGAGGTTCTTCAGTTGACCTTGCTATTTTTTCTCTTCATTTAGCAGGAATTTC
TTCAATTCTAGGAGCTATTAATTTTATCACAACAGTCATTAATATACGAGTTAATGGAAT
ATCTTATGATCAAATACCTTTATTTGTTTGAGCAGTTAGTATTACAGCTTTACTTTTATT
ACTTTCTTTACCTGTTTTAGCTGGAGCTATTACTATATTACTTACAGATCGAAATTTAAA
TACTTCTTTCTTTGATCCTGCTGGAGGAGGAGACCCTATTCTATACCAACATTTATTTTG
ATTTTTTGGCCATCCAGAAGTTTATATTTTAATTTTACCAGGATTTGGAATAATTTCTCA
TATTATTTCCCAAGAAAGTGGTAAAAAGGAAACTTTTGGATCTTTAGGAATAATTTATGC
AATATTAGCTATTGGTCTTCTTGGATTTATTGTTTGAGCTCATCATATATTTACAGTAGG
AATAGATATTGACACTCGAGCCTATTTTACCTCAGCAACAATAATTATTGCTGTCCCTAC
AGGAATTAAAATTTTTAGTTGATTAGCAACTCTTCACGGAACTCAAATTAATTATAGACC
TTCAATATTATGAGGATTAGGATTTATTTTTTTATTTACAGTAGGAGGATTAACTGGAGT
TATTTTAGCTAATTCATCAATCGATATTGCATTACATGATACATACTATGTTGTAGCTCA
TTTTCATTACGTATTATCTATAGGAGCTGTATTTGCTATTTTAGGAGGATTTGTTCACTG
ATATCCTTTATTTACAGGATTAGTTTTAAATCCTTACCTATTAAAAATCCAATTTATCTC
AATATTTATTGGAGTAAACTTAACCTTTTTCCCTCAACATTTTTTAGGTTTAGCAGGAAT
ACCTCGTCGTTANTCAGATTATCCTGATAGTTTTTTATCATGAAATATTATTTCTTCATT
AGGNTCCTATATTTCTCTATTTTCAATATTNATAATTATTANTATTATTTGAGAATCNAT
AATTTANNNACGAATTATTTTATTTTCATTAAATATACCNTCNNCAATNGAATGATATCA
AAATTTACCNNNNNNNGAACATTCATATANTGAACCAAGTCCACCACCACAGGGCACTTG
ATCTACAAATGCGGTGGTATCGACAAGCGTACCATCGAGAAGTTCGAGAAGGAGGCCCAG
GAGATGGGCAAGGGTTCTTTCAAGTACGCCTGGGTGCTGGACAAACTGAAGGCTGAGCGC
GAGCGTGGTATCACCATTGACATCGCTCTGTGGAAGTTCGAGACCGCCAAGTACTACGTC
ACTATCATCGACGCCCCCGGCCACAGAGATTTCATCAAGAACATGATCACGGGAACCTCG
CAAGCCGACTGTGCCGTGCTCATCGTGGCCGCCGGTACCGGTGAGTTCGAGGCCGGTATC
TCCAAGAACGGCCAGACCCGCGAGCACGCGCTGCTCGCCTTCACCCTCGGTGTGAAGCAG
CTGATCGTTGGAGTCAACAAAATGGACTCCACCGAGCCTCCCTACAGTGAACCTCGTTTT
GAGGAAATCAAGAAGGAAGTGTCCTCCTACATCAAGAAAATCGGTTACAACCCAGCTGCT
GTCGCTTTCGTACCCATTTCTGGCTGGCACGGAGACAACATGTTGGAGCCGTCCACCAAA
ATGCCCTGGTTCAAGGGATGGCAAGTAGACCGCAAAGAGGGCAAGGCTGAAGGTAAATGC
CTCATCGAAGCTCTGGATGCCATCCTGCCCCCTGCGCGTCCCACAGACAAGCCCCTGCGA
CTTCCCCTCCAGGACGTCTACAAAATCGGTGGTATTGGTACAGTGCCAGTAGGCAGAGTA
GAAACTGGAATCCTCAAGCCTGGTACCATTGTTGTGTTTGCTCCAGCTAACATCACCACT
GAAGTAAAGTCTGTTGAAATGCACCATGAAGCCCTCTCTGAGGCTGTGCCCGGAGACAAC
GTAGGTTTCAACGTCAAGAACGTCTCTGTCAAGGAATTGCGTCGTGGTTACGTCGCTGGT
GACTCCAAGAACAACCCACCTAGGGGAGCTGCTGACTTCACCGCACAAGTCATTGTGCTC
AACCACCCTGGTCAAATCTCCAACGGTTACACACCTGTACTGGATTGCCACACAGCCCAC
ATTGCCTGCAAATTCGCCGAAATTAAAGAGAAGGTTGACCGTCGTTCTGGTAAATCCACT
GAAGAGAATCCTAAATCCATCAAGTCTGGTGATGCTGCCATTGTTAACCTTGTGCCTTCC
AAGCCTCTGTGTGTGGAAGCCTTCCAGGAGTCCCCGCCCCTGGGTCGTTTCGCTGTGCGT
CTGCACGGTCAAGACGTGTGGGATGCGGCTGCCGAGTTTTCGGTCTGTGGGCGACGCGTT
GAAGGACGGCTTCGACGGGGCGTCGCGAGTCATGATGCCCAACACGGAGTTGGAAGCGCC
ACTTCAGCGGAACGACGCCGCTCCGCACAGAGTCCCGCGGCGAGACCGATACAGGTTTCA
GCTCCGGCCGCACAATCCTGACCATAAAACACCCGGGGTCAAGGACCTAGTGTACTTGGA
GTCATCGCCGGGTTTCTGCGAGAAGAACCCGAGGCTGGGCATCCCCGGTACGCACGGGCG
TGCCTGCAACGACACGAGTATCGGCGTCGACGGCTGCGACCTCATGTGCTGCGGCCGCGG
GTACCGGACCGAGACCATGTTCGTGGTGGAGCGGTGCAAC
>EU920747.1 Coenonympha gardetta UK4-1 _
-------------------------TGAGCAGGAATAGTAGGAACATCTCTTAGTTTAAT
TATTCGAACTGAATTAGGTAACCCGGGATCTTTAATTGGAGATGATCAAATTTATAATAC
TATTGTTACAGCTCATGCTTTTATTATAATTTTTTTTATAGTAATACCTATTATAATTGG
AGGATTCGGAAATTGATTAGTTCCTCTTATATTAGGGGCCCCTGATATAGCTTTCCCCCG
AATAAATAATATAAGATTTTGACTCTTACCCCCCTCTTTAATTTTATTAATTTCAAGTAG
CATTGTTGAAAATGGAGCTGGAACAGGTTGAACTGTTTACCCCCCTCTCTCTTCTAATAT
TGCTCATGGAGGTTCTTCTGTCGACCTTGCTATTTTCTCTCTTCATCTAGCTGGAATTTC
TTCAATTCTAGGAGCTATTAATTTTATTACTACAATTATTAATATACGAGTTAATGGAAT
ATCCTATGATCAAATACCTTTATTTATTTGAGCAGTCGGAATTACAGCCTTACTTTTATT
ACTTTCTCTTCCAGTCTTAGCTGGAGCTATTACTATATTACTTACAGATCGAAATTTAAA
TACTTCTTTTTTTGATCCTGCTGGAGGAGGAGACCCTATTTTATACCAACATTTATTTTG
ATTCTTTGGGCACCCAGAAGTTTATATTTTAATTTTACCAGGATTTGGAATAATTTCTCA
TATTATTTCTCAAGAAAGTGGTAAAAAAGAAACTTTTGGTTGTTTAGGAATAATTTATGC
TATACTAGCTATTGGCCTTCTTGGATTTATTGTATGAGCTCATCATATATTTACAGTAGG
AATAGATATTGATACTCGAGCTTATTTTACCTCAGCAACAATAATTATTGCTGTCCCCAC
AGGAATTAAAATTTTCAGTTGATTAGCAACTCTTCATGGAACTCAAATTAATTATAGACC
TTCAATGTTATGAGGATTAGGATTTATTTTTTTATTCACTGTAGGTGGATTAACAGGTGT
TATTTTAGCTAATTCATCAATTGATATTGCTTTACACGATACATATTATGTTGTAGCTCA
TTTCCATTACGTTTTATCTATAGGGGCTGTATTTGCAATTTTAGGAGGATTTGTTCATTG
ATACCCTTTATTTACAGGATTAATTCTAAATCCTTATTTATTAAAAATTCAATTTATTTC
CATATTTATTGGGGTAAATTTAACCTTTTTTCCACAACATTTTTTAGGTTTAGCAGGCAT
ACCTCGTCGTTACTCAGATTACCCCGATAGTTTTTTATCTTGAAATATTATTTCCTCATT
AGGGTCATATATTTCTTTATTTTCAATAATAATAATTATTATTATTGTCTGAGAATCAAT
AATTTATCAACGTATTATTTTATTTTCATTAAATATACCTTCCTCAATTGAATGATACCA
AAATTTACCCCCTGCTGAACATTCATATAATGAACCAAGTCCACCACCACAGGCCACTTG
ATCTACAAATGCGGTGGTATCGACAAGCGTACCATCGAGAAGTTCGAGAAGGAGGCCCAG
GAGATGGGCAAGGGTTCCTTCAAGTACGCCTGGGTGCTGGACAAACTGAAGGCTGAGCGC
GAGCGTGGTATCACCATCGACATCGCTCTGTGGAAGTTCGAGACCGCGAAGTACTACGTC
ACCATCATCGACGCGCCCGGCCACAGGGATTTCATCAAGAACATGATCACGGGAACCTCG
CAGGCCGACTGCGCCGTGCTCATCGTGGCCGCCGGTACTGGTGAGTTCGAGGCCGGTATC
TCCAAGAACGGCCAGACCCGCGAGCACGCGCTGCTCGCCTTCACCCTCGGTGTGAAGCAG
CTGATCGTAGGAGTCAACAAAATGGACTCTACCGAGCCTCCCTACAGTGAACCTCGTTTC
GAGGAAATCAAGAAGGAAGTGTCCTCTTACATCAAAAAAATCGGTTACAACCCAGCTGCT
GTCGCTTTCGTACCCATTTCTGGCTGGCATGGAGACAACATGTTGGAGCCGTCCACCAAA
ATGCCCTGGTTCAAGGGATGGCAAGTGGAGCGCAAAGAGGGCAAGGCTGAAGGCAAGTGC
CTCATCGAAGCTCTGGATGCTATCCTGCCCCCCGCGCGTCCCACAGACAAGCCCCTGCGA
CTTCCCCTCCAGGACGTCTACAAAATCGGTGGTATTGGTACAGTGCCAGTAGGCAGAGTC
GAAACTGGTGTCGTCAAGCCTGGTACCATTGTTGTGTTGGCTCCGGCTAACATCACCACT
GAAGTTAAGTCTGTTGANATGCACCACGAAGCCCTCTCTGAGGCTGTGCCCGGGGACNAC
GTAGGTTNCAACGTAAAGAACGTCTCCGTCAAGGAATTGCGTCGTGGTTACGTCGCTGGC
GACTCCAAGAACAACCCACCCAGGGGAGCTGCCGACTTCACCGCACAAGTCATTGTGCTC
AACCACCCTGGTCAAATCTCCAACGGTTACACTCCTGTACTGGATTGCCACACAGCTCAC
ATTGCCTGCAAATTCGCCGAAATTAAAGAGAAGGTTGACCGTCGTTCTGGTAAATCCACT
GAAGAGAATCCTAAATCCATCAAGTCTGGTGATGCTGCCATCGTCAATCTCGTGCCTTCC
AAGCCTCTGTGTGTGGAAGCCTTCCAGGAGTTCCCGCCTCTGGGTCGTTTCGCCGTGCGT
CTGCACGGTCAAGACGTGTTGGATGCGGCTGCCGAGTTTTCGGTCTGTGGGCGACGCGTT
GAAGGACGGCTTCGACGGGGCGTCGCGAGTCATGATGCCCAACACGGAGTTGGAAGCGCC
TCTTCAGCGGAACGACGCCGCTCCGCACAGAGTGCCGCGGCGAGACCGATACAGGTTCCA
GCTCCGGCCGCACAATCCCGACCACAAAACACCCGGGGTGAAGGACCTAGTGTACTTGGA
ATCATCGCCGGGTTTCTGCGAGAAGAACCCGAGGCTGGGCATCCCCGGTACGCACGGGCG
TGCCTGCAACGACACGAGTATCGGTGTCGACGGCTGCGACCTCATGTGCTGCGGCCGAGG
GTACCGGACCGAGACCATGTTCGTGGTGGAGCGGTGCAAC--------------------
------------------------------------------------------------
------------------------------------------------------------
------------------------------------------------------------
------------------------------------------------------------
------------------------------------------------------------
------------------------------------------------------------
------------------------------------------------------------
------------------------------------------------------------
------------------------------------------------------------
------------------------------------------------------------
------------------------------------------------------------
------------------------------------------------------------
------------------------------------------------------------
------------------------
>EU920748.1 Coenonympha elbana UK2-10 _
------------------------------------------------------------
------------------------------------------------------------
------------------------------------------------------------
------------------------------------------------------------
-----------TAAGATTTTGACTTTTACCCCCCTCATTAATTTTATTGATTTCAAGTAG
TATTGTTGAAAATGGAGCTGGAACAGGATGAACTGTTTACCCCCCTCTTTCTTCTAACAT
TGCTCATAGAGGATCTTCTGTTGATCTTGCTATTTTTTCCTTACATTTAGCTGGAATTTC
TTCAATTTTAGGAGCTATTAATTTTATCACTACAATCATTAATATACGAGTCAATGGGAT
ATCTTACGATCAAATACCTTTATTTGTTTGAGCAGTTGGAATTACAGCTTTACTTTTATT
ACTTTCTTTACCAGTTTTAGCTGGAGCTATTACTATATTACTCACAGATCGAAACTTAAA
TACTTCTTTTTTTGATCCTGCTGGAGGAGGAGATCCTATTTTATATCAACATTTATTTTG
ATTTTTTGGTCATCCAGAAGTTTATATTTTAATTTTACCAGGATTTGGAATAATTTCACA
TATCATTTCCCAAGAAAGTGGTAAAAAGGAAACTTTTGGCTGTTTAGGGATAATTTATGC
TATGCTAGCTATTGGTCTTCTTGGATTTATTGTATGAGCCCATCATATATTTACAGTAGG
AATAGATATTGATACTCGAGCTTATTTTACTTCCGCAACAATAATTATTGCTGTCCCTAC
AGGAATTAAAATTTTTAGTTGACTAGCAACTCTTCATGGAACTCAAATTAATTATAGACC
TTCAATATTATGAGGATTAGGATTTATTTTTTTATTTACTGTAGGAGGATTAACAGGTGT
TATTTTAGCTAATTCATCAATTGATATTGCTTTACATGATACGTATTATGTTGTCGCTCA
CTTTCATTATGTTCTATCTATAGGAGCTGTATTTGCTATTTTAGGAGGATTTGTTCACTG
ATACCCATTATTTACAGGATTAGTTTTAAACCCCTTTTTATTAAAAATTCAATTTATTTC
TATATTTATTGGAGTAAATTTAACCTTTTTCCCCCAACATTTTTTAGGTTTAGCAGGAAT
ACCTCGTCGTTATTCTGATTACCCCGATAATTTTTTATCTTGAAATATTATTTCTTCATT
AGGTTCTTATATTTCTTTATTCTCAATAATAATAATTATTATTATTATCTGAGAATCAAT
AATTTATCAACGTATTATTTTATTTTCATTAAATATAAACTCCTCAATTGAATGATACCA
AAATTTACCTCCTGCCGAACATTCATATCA------------------------------
---TACAAATGCGGTGGTATCGACAAGCGTACCATCGAGAAGTTCGAGAAGGAGGCCCAG
GAGATGGGCAAGGGTTCCTTCAAGTACGCCTGGGTGCTGGACAAACTGAAGGCTGAGCGC
GAGCGTGGTATCACCATCGACATCGCTCTGTGGAAATTCGAGACAGCTAAGTACTACGTC
ACCATCATCGACGCCCCCGGCCACAGAGATTTCATCAAGAACATGATCACGGGAACCTCG
CAGGCCGACTGCGCCGTGCTCATCGTGGCCGCCGGTACTGGTGAGTCCGAGGCCGGTATC
TCCAAGAACGGCCAAACCCGCGAGCACGCGCTGCTCGCCTTCACCCTCGGTGTGAAGCAG
CTGATCGTAGGAGTNAACAAANTGGACTCTACCGAGCCTCCNTANAGTGAACCTCGTTTC
GAGGAAATCAAGAAGGAAGTGTCCTCCTACATCAAGAAAATCGGTTACAACCCAGCTGCC
GTTGCTTTCGTACCCATTTCTGGCTGGCACGGAGACAACATGTTGGAGCCGTCCACCAAA
ATGCCCTGGTTCAAGGGATGGCAAGTGGAGCGCAAAGAGGGCAAGGCTGAAGGCAAGTGC
CTCATCGAAGCTCTGGATGCTATCCTGCCCCCCGCGCGTCCCACAGACAAGCCCCTGCGA
CTTCCCCTGCAGGACGTCTACAAAATCGGTGGTATTGGTACAGTGCCAGTAGGCAGAGTA
GAAACTGGAGTACTCAAGCCTGGTACCATTGTTGTGTTCGCTCCGGCTAACATCACCACT
GAAGTTAAGTCTGTTGAAATGCACCACGAAGCCCTCTCTGAGGCTGTGCCCGGGGACAAC
GTAGGTTTCAACGTCAAGAACGTCTCCGTCAAGGAATTGCGTCGTGGTTACGTCGCTGGC
GACTCCAAGAACAACCCACCCAAGGGAGCTGCCGACTTCACCGCACAAGTCATTGTGCTC
AACCACCCTGGTCAAATCTCCAACGGTTACACACCTGTACTGGATTGCCACACAGCCCAC
ATTGCCTGCAAATTCGCCGAAATTAAAGAGAAGGTTGACCGTCGTTCTGGTAAATCCACT
GAAGAGAATCCTAAATCCATCAAGTCTGGTGATGCTGCCATCGTCAATCTCGTGCCTTCC
AAGCCTCTGTGTGTGGAAGCCTTCCAGGAGTCCCCGCCTCTGGGTCGTTTCGCCGTGCGT
------------------------------------------------------------
------------------------------------------------------------
------------------------------------------------------------
------------------------------------------------------------
------------------------------------------------------------
------------------------------------------------------------
------------------------------------------------------------
------------------------------------------------------------
------------------------------------------------------------
------------------------------------------------------------
------------------------------------------------------------
------------------------------------------------------------
------------------------------------------------------------
------------------------------------------------------------
------------------------------------------------------------
------------------------------------------------------------
------------------------------------------------------------
------------------------------------------------------------
------------------------------------------------------------
------------------------------------------------------------
------------------------
>EU920749.1 Coenonympha glycerion EW5-18 _
-------------------------TGAGCAGGTATAGTTGGAACATCTCTTAGTTTAAT
TATTCGAACTGAATTAGGTACCCCAGGATTTTTAATTGGAGATGACCAAATCTATAATAC
TATTGTCACAGCTCATGCTTTTATTATAATTTTTTTTATAGTTATACCTATTATAATTGG
AGGATTTGGTAATTGATTAATCCCTCTTATATTAGGAGCCCCAGATATAGCTTTCCCACG
AATAAATAATATAAGATTTTGACTTTTACCTCCTTCATTAATTTTATTAATTTCAAGTAG
CATTGTTGAAAATGGAGCAGGAACAGGATGAACTGTATACCCCCCTCTCTCTTCTAATAT
TGCTCATGGAGGATCTTCTGTTGATCTTGCTATTTTTTCTTTACATTTAGCGGGAATTTC
ATCAATTTTAGGAGCTATTAACTTTATTACTACAATTATTAACATACGAATTAATGGTAT
ATCTTATGATCAAATACCTTTATTTGTTTGAGCTGTTGGAATCACAGCTTTACTCCTATT
ACTTTCCCTACCTGTCTTAGCCGGAGCTATTACAATATTACTCACAGATCGAAATTTAAA
TACTTCTTTTTTTGACCCTGCAGGAGGAGGAGATCCTATTTTATATCAACATTTATTTTG
ATTTTTTGGNNNNNNNNNNNNNNATATTTTAATTTTACCAGGATTNGNAATAATTTGNNN
TATTATTTCTCAAGAAAGTGGTAAAAAAGAAACTTTCGGTTGTTTAGGAATAATTTATGC
AATATTAGCTATTGGTCTTCTTGGATTTATTGTATGAGCTCATCATATATTTACAGTAGG
AATAGATATTGATACTCGAGCTTATTTTACTTCAGCAACAATAATTATTGCTGTCCCTAC
AGGAATTAAAATTTTCAGATGACTAGCAACTCTTCATGGAACTCAAATTAATTATAGCCC
CTCTATGTTATGAAGATTAGGATTTATTTTTTTATTTACAGTAGGAGGATTAACTGGAGT
TATTTTAGCTAATTCATCAATTGATATTTCTCTACATGATACATATTATGTTGTTGCACA
TTTTCATTATGTTTTATCTATAGGAGCTGTATTTGCTATTTTAGGAGGATTCGTCCATTG
ATATCCTTTATTTACAGGATTAGTTTTAAATCCTTATCTTTTAAAAATTCAATTTATTTC
CATATTTATTGGAGTTAATTTAACCTTTTTCCCTCAACATTTTTTAGGGTTAGCAGGCAT
ACCTCGTCGTTATTCAGATTATCCTGATAGTTTTTTATCATGAAATATTATTTCTTCTTT
AGGATCTTATATTTCTTTATTTTCAATAATAATAATTATTATTATTACTTGAGAATCAAT
AATTTATCAACGTATTACTTTATTTTCATTAAATATACCCTCTTCAATTGAATGATATCA
AAATTTACCTCCTGCTGAACATTCCTACAATGAACCAAGTCCACCACCACCGGCCACTTG
ATCTACAAATGCGGTGGTATCGACAAGCGTACCATCGAGAAGTTCGAGAAGGAGGCCCAG
GAGATGGGCAAGGGTTCCTTCAAGTACGCCTGGGTGCTGGACAAACTGAAGGCTGAGCGC
GAGCGTGGTATCACCATCGACATCGCTCTGTGGAAGTTCGAGACCGCCAAGTACTACGTC
ACCATCATCGACGCCCCCGGCCACAGGGATTTCATCAAGAACATGATCACGGGAACCTCG
CAGGCCGATTGCGCCGTGCTCATCGTGGCCGCCGGTACCGGTGAGTTCGAGGCCGGTATC
TCCAAGAACGGCCAGACCCGCGAGCACGCGCTGCTCGCCTTCACCCTCGGTGTGAAGCAG
CTGATCGTAGGAGTCAACAAAATGGACTCAACCGAGCCTCCCTACAGTGAACCTCGTTTC
GAGGAAATTAAGAAGGAAGTATCCTCCTACATCAAGAAAATCGGTTACAACCCAGCTGCT
GTCGCTTTCGTACCCATTTCTGGCTGGCACGGAGACAACATGTTGGAGCCGTCCACCAAA
ATGCCCTGGTTCAAGGGATGGCAAGTGGAGCGTAAAGAGGGCAAAGCTGAAGGCAAGTGC
CTCATCGAAGCTCTGGATGCCATCCTGCCCCCCGCGCGTCCCACAGACAAGCCCCTGCGA
CTTCCCCTCCAGGATGTCTACAAAATCGGTGGTATTGGTACAGTGCCAGTAGGCAGAGTC
GAAACTGGTGTCCTCAAGCCTGGTACCATTGTTGTCTTTGCTCCGGCTAACATCACCACT
GAAGTTAAGTCTGTTGAGATGCACCACGAAGCCCTCTCTGAGGCTGTGCCCGGGGACAAC
GTAGGTTTCAACGTCAAGAACGTCTCCGTCAAGGAATTGCGTCGTGGTTACGTCGCTGGT
GACTCCAAGAACAACCCACCCAAGGGAGCTGCCGACTTCACCGCACAAGTCATCGTGCTC
AACCACCCTGGTCAAATCTCCAACGGTTACACACCTGTACTGGATTGCCACACAGCCCAC
ATTGCCTGCAAATTCGCTGAAATCAAAGAGAAGGTTGACCGTCGTTCTGGTAAATCCACT
GAAGAGAATCCTAAATCCATCAAGTCTGGTGATGCTGCCATCGTCAATCTGGTGCCTTCC
AAGCCTCTGTGTGTGGAAGCCTTCCAGGAGTTCCCGCCTCTGGGTCGTTTCGCTGTGCGT
-TGCACGGTCAAGACGTGTTGGATGCGGCTGCCGAGTTTTCGGTCTGTGGGCGACGCGCT
GAAGGACGGCTTCGACGGGGCGTCGCGCGTCATGATGCCCAACACGGAGTNGGAAGCGCC
TCTTCAGCGGAACGATGCCGCTCCGCACAGAGTGCCGCGGCGAGACCGATACAGGTTTCA
GCTCCGGCCGCACAACCCTGACCACAAAACACCCGGAGTCAAGGACCTAGTATACTTGGA
GTCATCGCCGGGTTTCTGCGAGAAGAACCCGAGGCTGGGCATCCCCGGTACGCACGGGCG
TGCCTGCAACGACACCAGTATAGGCGTNGATGGCTGCGACCTCTTGTGCTGNGGTCGCGG
ATNCCGGACCGAGACCATGTTCGTGGTGGA-----------GATGTCATAGACACGGGCA
GCATGGCTGTGGACTCCATGCCGCTGCCACAGCCGGCCGACATCCCTGAAATCAAATTAT
TCGGAAGATGGAGCTGCTACGATGTCCAGGTTTCGGATATGTCTCTACAAGATTACATTT
CTGTAAAGGAGAAGTACGCTAAGTACCTGCCCCACTCGGCTGGTAGGTATGCCCACAAGA
GATTCCGTAAAGCGCAGTGCCCTATCGTTGAGCGACTGACGAATTCGCTGATGATGCACG
GAAGGAACAACGGCAAGAAACTCATGGCCGTTCGCATCGTCAAGCATGCCTTCGAGATCA
TCCATCTCTTGACGGGTGAAAACCCACTGCAAGTTCTTGTAACTGCTATCATCAACTCTG
GACCTCGTGAAGACTCCACCAGAATCGGTCGCGCTGGTACAGTGCGTCGTCAGGCTGTGG
ACGTGTCGCCTCTCCGCCGTGTCAATCAAGCTATCTGGCTGTTGTGCACCGGGGCCCGAG
AGGCAGCATTCAGAAACATCAAAACTATTGCAGAGTGTGTTGCAGACGAACTTATCAATG
CTGCCAAGGGGTCCTCTAACTCATATGCCATCAAGAAGAAGGANGNACTNGAGCGTGTGT
AGAATCAACAGGTGTCTTCACCACAACAGACAAGGCATCCGCTCACTTGGAAGGTGGTGC
CAAGAAGGTCATCATCTCTGCCCCCAGCGCTGACGCACCCATGTTTGTTGTCGGTGTCAA
CCTTGAAGCCTACGACCCATCCTTCAAAGTCATCTCCAATGCCTCGTGCACAACCAACTG
CCTGGCTCCTCTCGCCAAGGTCATCCATGACAACTTTGAAATCATTGAAGGGCTCATGAC
AACTGTCCACGCTACCACAGCAACCCAGAAGACTGTAGATGGACCCTCCGGTAAGCTTTG
GCGTGATGGTCGCGGCGCCCAACAGAATATCATTCCTGCATCCACTGGTGCGGCTAAAGC
TGTTGGAAAGGTGATTCCAGCTTTGAATGGAAAGCTGACTGGTATGGCCTTCCGCGTGCC
TGTTGCCAACGTATCAGTTGTGGATCTGACTGTGCGCCTCGGCAAGCCTGCCAGCTATGA
AGCCATCAAGCAAAAGGTCAAGGAAGCAGCTGAAGGTCCCCTCAAGGGCATCCTCGGATA
CACTGAAGACCAAGTCGTGTCAACTGATTTCATTGGTGACTCTCACTCTTCACTCTTTGA
CGCTGCTGCTGGTATATCTCTGAATGACAACTTTGTTAAACTCATCAGCTGGTACGACCA
CGAATATGGCTACTCCAGCCGTGTCATT
>EU920750.1 Coenonympha hero EW3-14 _
-------------------------TGAGCAGGTATAGTAGGAACATCTCTTAGTTNAAT
TATTCGAACTGAATTAGGTAACCCAGGATCTTTAATTGGAGATGATCAAATTTATAATAC
TATTGTTACAGCTCATGCTTTTATTATAATTTTTTTTATAGTAATACCTATTATAATTGG
AGGATTCGGAAATTGATTAGTCCCCCTTATATNAGGAGCCCCTGATATAGCTTTCCCCCG
AATAAATAATATAAGATTTTGACTTTTACCCCCCTCTTTAATTTTATTAATTTCAAGTAG
CATTGTTGAAAATGGAGCTGGAACAGGTTGAACTGTTTACCCCCCTCTTTCTTCTAATAT
GGCTCATGGAGGATCTTCTGTCGATCTTGCTATTTTCTCCCTTCATTTAGCTGGAATTTC
TTCAATTTTAGGAGCTATTAATTTTATTACTACAATTATTAATATACGAGTTAATGGAAT
ATCCTATGATCAAATACCTTTATTTATTTGAGCAGTCGGAATTACAGCCTTACTTTTATT
GCTTTCTCTCCCAGTCTTAGCTGGGGCTATTACTATATTACTTACAGATCGAAATTTAAA
TACCTCTTTTTTTGATCCTGNNNNNNNNNNNNNNNNNNNNNNNNNNNNNNNNNNNNNNNN
NNNNNNNNNNNNNNNNNNNNNNNATATTTTAATTTTACCAGGATTTGGAATAATTTCTCA
TATTATTTCTCAAGAAAGTGGCAAAAAAGAAACTTTTGGTTGTTTAGGAATAATTTATGC
TATACTAGCTATTGGCCTTCTTGGATTCATTGTTTGAGCTCATCATATATTTACAGTAGG
AATAGATATTGATACTCGAGCTTATTTTACCTCAGCAACAATAATTATTGCTGTTCCTAC
AGGAATTAAAATTTTCAGTTGATTAGCAACTCTTCATGGAACTCAAATTAATTACAGACC
TTCAATATTATGAGGATTAGGATTTATTTTTTTATTTACTGTAGGTGGATTAACAGGTGT
TATTTTAGCTAATTCATCAATTGATATTGCCTTACATGACACATATTATGTTGTAGCTCA
TTTTCATTACGTTTTATCTATAGGAGCTGTATTTGCAATTTTAGGGGGATTTGTTCATTG
ATACCCTTTATTTACAGGATTAATTTTAAATCCTTATTTATTAAAAATTCAATTTATTTC
CATATTTATTGGAGTAAATTTAACCTTTTTCCCACAACATTTTTTAGGTTTAGCAGGAAT
ACCTCGTCGTTACTCAGATTACCCTGATAGTTTTTTATCTTGAAATATCATTTCCTCATT
AGGCTCATATATTTCTTTATTTTCAATAATAATAATTATTATTATTGTCTGAGAATCAAT
AATTTATCAACGTATTATTTTATTTTCATTAAATATACCTTCCTCAATTGAATGATATCA
AAATTTACCCCCCGCTGAACATTCATATAATGAACCAAGTNCACCACCACAGGCCACTTG
ATCTACAAATGCGGTGGTATTGACAAGCGTACCATCGAGAAGTTCGAGAAGGAGGCCCAG
GAGATGGGCAAGGGTTCCTTCAAGTACGCCTGGGTGCTGGACAAACTGAAGGCTGAGCGC
GAGCGTGGTATCACCATCGACATCGCTCTGTGGAAGTTCGAGACCGCCAAGTACTACGTC
ACCATCATCGACGCTCCCGGCCACAGAGATTTCATCAAGAACATGATCACGGGAACCTCG
CAGGCCGACTGCGCCGTGCTCATCGTGGCCGCCGGTACTGGTGAGTTCGAGGCCGGTATC
TCCAAGAACGGCCAGACCCGCGAGCACGCGCTGCTCGCCTTCACCCTCGGTGTGAAGCAG
CTGATCGTAGGTGTCCACCAAATGGACTCTACCGAGCCTCCCTACAGTGAACCTCGTTTC
GAGGAAATCAAGAAGGAAGTGTCNTCTTACATCAAGAANATCGGTTACACCCCAGCTGCC
GTCGCTTTCGTACCCATTTCTGGCTGGCACGGAGACAACATGTTGGAGCCGTCCACCAAA
ATGCCCTGGTTCAAGGGATGGCAAGTGGAGCGCAAAGAGGGCAAGGCTGAAGGCAAGTGC
CTCATCGAAGCTCTGGATGCTATCCTGCCCCCTGCACGTCCCACAGACAAGCCCCTGCGA
CTTCCCCTCCAGGATGTCTACAAAATCGGTGGTATTGGTACAGTGCCTGTAGGCAGAGTA
GAAACTGGAGTCCTCAAACCTGGTACCATTGTTGTGTTCGCTCCGGCTAACATCACCACT
GAAGTTAAGTCTGTTGAAATGCACCACGAAGCCCTCTCTGAGGCTGTGCCCGGGGACAAC
GTAGGTTTCAACGTCAAGAACGTCTCCGTCAAGGAATTGCGTCGTGGTTACGTCGCTGGC
GACTCCAAGAACAACCCACCCAAGGGAGCTGCAGACTTCACCGCACAAGTCATTGTGCTC
AACCACCCTGGTCAAATCTCCAATGGTTACACGCCTGTACTGGATTGCCACACAGCCCAC
ATTGCCTGCAAATTCGCCGAAATTAAAGAGAAGGTTGACCGTCGTTCTGGTAAATCCACT
GAAGAGAATCCTAAATCTATCAAGTCTGGTGATGCTGCCATCGTCAATCTTGTGCCCTCC
AAGCCTCTGTGCGTGGAAGCCTTCCAGGAGTTCCCGCCTCTGGGTCGTTTCGCCGTGCGT
-TGCACGGTCCAGACGTGTTGGANGCGGCTGCCGAGTNNTCGCTCTTTGGGCGACGCGCT
GAAGGACGGCTTCGACGGGGCGTCGCGAGTCATGATGCCAAACACGGAGTTGGAAGCGCC
TCTTCAGCGGAACGACGCGGCTCCGCACAGAGTGCCGCGGCGAGACCGATACAGGTTTCA
GCTTCGGCCGCACAATCCCGACCACAAAACACCCGGGGCGAAGGACCTAGTGTACTTGGA
ATCATCGCCGGGTTTCTGCGAGAAGAACCCGAGGCTGGGCATCCCCGGTACGCACGGGCG
TGCCTGCAACGACACGAGTATCGGTGTCGACGGCTGCGACCTCATGTGCTGCGGCCGCGG
GTACCGGACCGAGACCATGTTCGTGGTGGAGCGGTGCAAC
>EU920751.1 Coenonympha iphioides UK2-13 _
-------------------------TGAGCAGGCATAGTAGGTACATCTCTTAGCTTAAT
TATTCGAACTGAATTAGGTAACCCAGGATTTTTAATTGGGGATGATCAAATTTATAATAC
TATTGTCACAGCTCATGCCTTTATTATAATTTTTTTTATAGTAATACCTATTATAATCGG
AGGATTTGGAAATTGATTGGTCCCTCTTATATTAGGAGCTCCTGATATAGCTTTCCCTCG
AATAAATANNNNNNNNNNNNNNNNNNNNNNNNNNNNNNNNNNNNNNNNNNNNNNNNNNNN
NNNNNNNNNNNNNNNNNNNNNNNNNNNNNNNNNNNNNNNNNNNNNNNNNNNNNNNNNNNN
NNNNNNNNNNNNNNNNNNNNNNNNNNNNNNNNNNNNNNNNNNNNNNNNNNNNNNNNNNNN
NNNNNNNNNNNNNNNNNNNNNNNNNNNNNNNNNNNNNNNNNNNNNNNNNNNNNNNNNNNN
NNNNNNNNNNNNNNNNNNNNNNNNNNNNNNNNNNNNNNNNNNNNNNNNNNNNNNNNNNNN
NNNNNNNNNNNNNNNNNNNNNNNNNNNNNNNNNNNNNNNNNNNNNNNNNNNNNNNNNNNN
NNNNNNNNNNNNNNNNNNNNNNNNNNNNNNNNNNNNNNNNNNNNNNNNNNNNTTATTTTG
ATTTTTTGGCCATCCAGAAGTTTATATGTTAATTTTACCAGGATTCGGAATAATTTCTCA
TATTATTTCTCAAGAAAGTGGTAAAAAAGAAACTTTCGGTTGTTTAGGAATAATTTATGC
AATATTAGCTATTGGTCTTCTTGGATTTATTGTATGAGCTCATCATATATTTACAGTAGG
AATAGATATTGATACTCGAGCTTATTTTACTTCAGCAACAATAATTATTGCTGTCCCTAC
AGGAATTAAAATTTTCAGATGACTAGCAACTCTTCATGGAACTCAAATTAATTATAGCCC
CTCTATGTTATGAAGATTAGGATTTATTTTTTTATTTACAGTAGGAGGATTAACTGGAGT
NATTTTAGCTAATTCATCAATTGATATTTCTCTACATGATACATATTATGTTGTTGCACA
TTTTCATTATGTTTTATCTATAGGAGCTGTATTTGCTATTTTAGGAGGATTCGTCCATTG
ATATCCTTTATTTACAGGATTAGTTTTAAATCCTTATCTTTTAAAAATTCAATTTATTTC
CATATTTATTGGAGTTAATTTAACCTTTTTCCCTCAACATTTTTTAGGATTAGCAGGTAT
ACCTCGTCGTTATTCAGATTATCCTGATAGTTTTTTATCATGAAATATTATTTCTTCTTT
AGGATCTTATATTTCTTTATTTTCAATAATAATAATTATCATTATTACTTGAGAATCAAT
AATTTATCAACGTATTATTTTATTTTCATTAAATATACCCTCTTCAATTGAATGATATCA
AAATTTACCNCCNNCTGAACATTCCTACAATGAACCAAGTCCACCACCACCGGCCACTTG
ATCTACAGATGCGGTGGTATCGACAAGCGTACCATCGAGAAGTTCGAGAAGGAGGCCCAG
GAGATGGGCAAGGGTTCCTTCAAGTACGCCTGGGTGCTGGACAAACTGAAGGCTGAGCGC
GAGCGTGGTATCACCATCGACATCGCTCTGTGGAAGTTCGAGACCGCCAAGTACTACGTC
ACCATCATCGACGCCCCCGGCCACAGAGATTTCATCAAGAACATGATCACGGGAACCTCG
CAGGCCGATTGCGCCGTGCTCATCGTGGCCGCCGGTACCGGTGAGTTCGAGGCTGGTATC
TCCAAGAACGGCCAGACCCGCGAGCACGCGCTGCTCGCCTTCACCCTCGGTGTGAAGCAG
CTGATCGTAGGAGTCAACAAAATGGACTCAACGGAGCCTCCCTACAGTGAACCTCGTTTC
GAGGAAATTAAGAAGGAAGTATCCTCCTACATCAAGAAAATCGGTTACAACCCAGCTGCT
GTCGCTTTCGTACCCATTTCTGGCTGGCACGGAGACAACATGTTGGAGCCGTCCACCAAA
ATGCCCTGGTTCAAGGGATGGCAAGTGGAGCGCAAAGAGGGCAAAGCTGAAGGCAAGTGC
CTCATCGAAGCTCTGGATGCCATCCTGCCCCCTGCGCGTCCCACAGACAAGCCCCTGAGA
CTTCCCCTCCAGGATGTCTACAAAATCGGTGGTATTGGTACAGTGCCAGTAGGCAGAGTC
GAAACTGGGGTCCTCAAGCCTGGTACCATTGTTGTGTTTGCTCCGGCTAACATCACCACT
GAAGTAAAGTCTGTTGAGATGCACCACGAAGCCCTCTCTGAGGCTGTGCCCGGGGACAAC
GTAGGTTTCAACGTCAAGAACGTCTCCGTCAAGGAATTGCGTCGTGGTTACGTCGCTGGT
GACTCCAAGAACAACCCACCCAAGGGAGCTGCCGACTTCACCGCACAAGTCATCGTGCTC
AACCACCCTGGTCAAATCTCCAATGGTTACACACCTGTACTGGATTGCCACACAGCCCAC
ATTGCCTGCAAATTCGCTGAAATCAAAGAGAAGGTTGACCGTCGTTCTGGTAAATCCACT
GAAGAGAATCCTAAATCCATCAAGTCTGGTGATGCTGCCATCGTCAATCTGGTGCCTTCC
AAGCCTCTGTGTGTGGAAGCCTTCCAGGAGTTCCCGCCTCTGGGTCGTTTCGCTGTGCGT
CTGCACGGTCAAGACGTGTTGGATGCGGCTGCCGAGTTTTCGGTCTGTGGGCGACGCGCT
GAAGGACGGCTTCGACGGGGCGTCGCGCGTCATGATGCCCAACACGGAGTTGGAAGCGCC
TCTTCAGCGGAACGACGCCGCTCCGCACAGAGTGCCGCGGCGAGACCGATACAGGTTTCA
GCTCCGGCCGCACAATCCTGACCACAAAACACCCGGGGTCAAGGACCTAGTGTACTTGGA
GTCATCGCCGGGTTTCTGCGAGAAGAACCCGAGGCTGGGCATCCCCGGTACGCACGGGCG
TGCCTGCAACGACACGAGTATAGGCGTTGATGGCTGCGACCTCATGTGCTGCGGCCGCGG
ATACCGGACCGAGACCATGTTCGTGGTGGAGCGGTGCAAC
>EU920752.1 Coenonympha leander UK2-2 _
-------------------------TGAGCAGGTATAGTAGGAACATCTCTTAGTTTAAT
TATTCGAACTGAACTAGGTACCCCAGGATCTTTAATTGGAGATGATCAAATTTATAATAC
TATTGTTACAGCTCATGCTTTTATTATAATTTTTTTTATAGTGATACCTATTATAATTGG
AGGATTCGGAAATTGATTAGTTCCTCTTATATTAGGAGCCCCTGATATAGCTTTCCCCCG
AATAAATAATATAAGATTTTGACTTTTACCCCCCTCTTTAATTTTATTAATTTCAAGTGC
CATTGTTGAAAATGGAACTGGAACAGGTTGAACTGTTTACCCCCCTCTTTCTTCTAATAT
TGCTCATGGAGGATCTTCTGTCGATCTTGCTATTTTCTCCCTTCATTTAGCAGGAATTTC
TTCAATTCTAGGAGCTATTAATTTTATTACTACAATTATTAATATACGAGTTAATGGAAT
ATCCTATGATCAAATACCTTTATTTATTTGAGCAGTCGGAATTACAGCCTTACTTTTATT
ACTTTCTCTACCAGTCTTAGCTGGAGCTATTACTATATTACTTACAGATCGAAATTTAAA
TACTTCTTTTTTTGATCCTGCTGGAGGAGGAGACCCTATTTTATACCAACATTTATTTTG
ATTTTTTGGTCTCCCTGAAGTTTATATTTTAATTTTACCAGGATTTGGAATAATCTCTCA
TATTATTTCTCAAGAAAGTGGCAAAAAAGAAACTTTTGGTTGTTTAGGGATAATTTATGC
TATACTAGCTATTGGCCTTCTTGGATTTATTGTATGAGCTCATCATATATTCACAGTAGG
AATAGATATTGATACTCGAGCTTATTTTACTTCAGCAACAATAATTATTGCTGTTCCTAC
AGGAATTAAAATTTTCAGCTGATTAGCAACTCTTCATGGAACTCAAATTAATTATAGACC
TTCAATATTATGAGGATTAGGATTTATTTTTTTATTTACTGTAGGTGGATTAACAGGTGT
TATTTTAGCCAATTCATCAATTGATATTGCTTTACATGACACATATTATGTTGTAGCTCA
TTTTCATTACGTTTTATCTATAGGAGCTGTGTTTGCAATTTTAGGGGGGTTTGTTCATTG
ATATCCTTTATTTACAGGATTAATTTTAAATCCTTATTTATTAAAAATTCAATTTATTTC
CATATTTATTGGAGTAAATTTAACCTTTTTCCCACAACATTTTTTAGGCTTAGCAGGAAT
ACCTCGTCGTTACTCAGATTATCCGGATAGTTTTTTATCTTGAAATATCATTTCATCATT
AGGCTCATATATTTCTTTATTTCCAATAATAATAATNATTGTTATTGTTTGAGAATCAAT
AATTTATCAACGTATTATTTTATTTTCATTAAATATACCTTCCTCAATTGAATGATACCA
AAATTTACCCCCTGCTGAACATTCATATCATGAACCAAGTCTACCACCACAGGCCACTTG
ATCTACAAATGCGGTGGTATCGACAAGCGTACCATCGAGAAGTTCGAGAAGGAGGCCCAG
GAGATGGGCAAGGGTTCCTTCAAGTAYGCCTGGGTGCTGGACAAACTGAAGGCTGAGCGC
GAGCGTGGTATCACCATCGACATCGCTCTGTGGAAGTTCGAGACCGCCAAGTACTACGTC
ACCATCATCGACGCCCCCGGCCACAGAGATTTCATCAAGAACATGATCACGGGAACCTCG
CAGGCCGACTGCGCCGTGCTCATCGTGGCCGCCGGTACTGGTGAGTTCGAGGCSGGTATC
TCCAAGAACGGCCAGACCCGAGAGCACGCGCTGCTCGCCTTCACCCTCGGTGTGAAGCAG
CTGATCGTAGGAGTCAACAAAATGGACTCTACCGAGCCTCCCTACAGTGAACCTCGTTTT
GAGGAAATCAAGAAGGAAGTGTCCTCTTACATCAAGAAAATCGGTTACAACCCAGCTGCC
GTTGCTTTCGTACCCATTTCT---------------------------------------
------------------------------------------------------------
------------------------------------------------------------
------------------------------------------------------------
------------------------------------------------------------
------------------------------------------------------------
------------------------------------------------------------
------------------------------------------------------------
------------------------------------------------------------
------------------------------------------------------------
------------------------------------------------------------
------------------------------------------------------------
------------------------------------------------------------
------------------------------------------------------------
------------------------------------------------------------
------------------------------------------------------------
------------------------------------------------------------
------------------------------------------------------------
------------------------------------------------------------
------------------------------------------------------------
------------------------------------------------------------
------------------------------------------------------------
------------------------------------------------------------
------------------------------------------------------------
------------------------------------------------------------
------------------------------------------------------------
------------------------------------------------------------
------------------------------------------------------------
------------------------------------------------------------
------------------------------------------------------------
------------------------------------------------------------
------------------------------------------------------------
------------------------
>EU920753.1 Coenonympha mahometana UK2-9 _
-------------------------TGAGCAGGTATAGTTGGAACATCTCTTAGTTTAAT
TATTCGAACCGAATTAGGTACCCCAGGATTTTTAATTGGAGATGACCAAATTTATAATAC
TATTGTCACAGCTCATGCTTTTATTATAATTTTTTTTATAGTTATACCTATTATAATTGG
AGGATTTGGTAATTGATTAGTACCTCTTATATTAGGAGCCCCAGATATAGCTTTCCCACG
AATAAATAATATAAGATTCTGACTTTTACCTCCTTCATTAATTTTATTAATTTCAAGTAG
TATTGTTGAAAATGGAGCAGGAACAGGATGAACTGTATACCCCCCTCTCTCTTCTAATAT
CGCTCATGGAGGATCTTCTGTTGACCTTGCTATTTTTTCTTTACATTTAGCAGGAATTTC
ATCAATTTTAGGAGCTATTAACTTTATTACTACAATTATTAACATACGAATTAATGGAAT
ATCTTATGATCAAATACCTTTATTCGTTTGAGCTGTTGGAATCACAGCTTTACTTCTATT
ACTTTCTCTACCTGTCTTAGCTGGAGCTATTACNNTATTACTCACAGATCGAAATTTAAA
TACTTCTTTTTTTGACCCTGCAGGAGGAGGAGATCCTATTTTATATCAACATTTATTTTG
ATTTTTTGGTCATCCAGAAGTTTATATTTTAATTTTACCAGGNTACGGAATAATTTCTCA
TATTATTTCTCAAGAAAGTGGTAAAAAGGAAACTTTCGGTTGTTTAGGAATAATTTATGC
AATATTAGCTATTGGTCTTCTTGGATTTATTGTGTGAGCTCATCATATATTTACAGTAGG
AATAGATATTGATACTCGAGCTTATTTTACTTCAGCAACAATAATTATTGCTGTCCCTAC
AGGAATTAAAATTTTCAGATGATTAGCAACTCTTCATGGAACTCAAATTAATTATAGCCC
CTCTATGCTATGAAGATTAGGATTTATTTTTTTATTTACAGTAGGAGGATTAACTGGAGT
TATTTTAGCTAATTCATCAATTGATATCTCTCTACATGATACATATTATGTTGTTGCACA
TTTTCATTATGTTTTATCTATAGGAGCTGTATTTGCTATTTTAGGAGGATTCATCCATTG
ATACCCTTTATTTACAGGATTAGTTTTAAATCCTTATCTATTAAAAATTCAATTTATTTC
CATATTTATCGGAGTTAATTTAACCTTTTTCCCTCAACATTTTTTAGGGTTAGCAGGTAT
ACCTCGTCGTTATTCAGATTATCCTGATAGTTTTCTATCATGAAATATTATTTCTTCTTT
AGGATCTTATATTTCTTTATTTTCAATAATAATAATTATTATTATTACTTGAGAATCAAT
AATTTATCAACGTGTTATTTTATTTTCATTGAATATACCCTCTTCAATTGAATGATATCA
AAATTTACCTCCCTCTGAACATTC-----------CAAGTCCACCACCACCGGCCACTTG
ATCTACAAATGCGGTGGTATCGACAAGCGTACCATCGAGAAGTTCGAGAAGGAGGCCCAG
GAGATGGGCAAGGGTTCCTTCAAGTACNCCTGGGTGCTGGACAAACTGAAGGCTGAGCGC
GAGCGTGGTATCACCATCGACATCGCTCTGTGGAAGTTCGAGACCGCCAAGTACTACGTC
ACCATCATCGACGCCCCCGGCCACAGAGATTTCATCAAGAACATGATCACGGGAACCTCG
CAGGCCGATTGCGCCGTGCTCATCGTGGCCGCCGGTACCGGTGAGTTCGAGGCCGGTATC
TCCAAGAACGGCCAGACCCGCGAGCACGCGCTGGTCGCCTTCACCCTCGGTGTGAAGCAG
CTGATCGTAGGAGTNAACAAAATGGACTCAACCGANCCTCCCTACAGTGAACNTCGTTTN
NAGGAAATTAAAANGGAAGTATNCTCCTACATCAAGAAAATCGGTTACAACCCAGCTGCC
GTCGCTTTCGTACCCATTTCTGGCTGGCACGGAGACAACATGTTGGAGCCGTCTACCAAA
ATGCCCTGGTTCAAGGGATGGCAAGTGGAGCGCAAAGAGGGCAAAGCTGAAGGCAAGTGC
CTTATCGAAGCTCTGGATGCCATCCTGCCCCCCGCGCGTCCCACAGACAAGCCCCTGCGA
CTTCCCCTCCAGGATGTCTACAAAATCGGTGGTATTGGTACAGTGCCAGTAGGCAGAGTC
GAAACTGGGGTCCTCAAGCCTGGTACCATTGTTGTGTTTGCTCCGGCTAACATCACCACT
GAAGTAAAGTCTGTTGAGATGCACCACGAAGCCCTCTCTGAGGCTGTGCCCGGGGACAAC
GTAGGTTTCAACGTCAAGAACGTCTCCGTCAAGGAATTGCGTCGTGGTTACGTCGCTGGT
GACTCCAAGAACAACCCACCCAAGGGAGCTGCCGACTTCACCGCACAAGTCATCGTGCTC
AACCACCCTGGTCAAATCTCCAACGGTTACACACCTGTACTGGATTGCCACACAGCCCAC
ATTGCCTGCAAATTCGCCGAAATCAAAGAGAAGGTTGACCGTCGTTCTGGTAAATCCACT
GAAGAGAATCCTAAATCCATCAAGTCTGGTGATGCTGCCATCGTCAATCTGGTGCCTTCC
AAGCCTCTGTGTGTGGAAGCCTTCCAGGAGTCCCCGCCTCTAGGTCGTTTCGCTGTGCGT
CTGCACGGTCAAGACGTGTTGGATGCGGCTGCCGAGTTTTCGGTCTGTGGGCGACGCGTT
GAAGGACGGCTTCGACGGGGCGTCGCGCGTCATGATGCCCAACACGGAGTTGGAAGCGCC
TCTTCAGCGGAACGACGCCGCTCCGCACAGAGTCCCGCGGCGAGACCGATACAGGTTTCA
GCTCCGGCCGCACAATCCTGACCACAAAACACCCGGGGTCAAGGACCTAGTATACTTGGA
GTCATCGCCGGGTTTTTGCGAGAAGAACCCGAGGCTGGGCATCCCCGGTACGCACGGGCG
TGCCTGCAACGACACGAGTATAGGCGTTGATGGCTGCGACCTCATGTGCTGCGGCCGCGG
ATACCGGACCGAGACCATGTTCGTGGTGGAGCGGTGCCAC
>EU920755.1 Coenonympha oedippus UK1-24 _
-------------------------TGAGCAGGTATAGTTGGTACTTCTCTTAGTTTAAT
TATTCGTACTGAATTAGGTAATCCAGGGTCTTTAATTGGAGATGACCAAATTTATAATAC
TATTGTCACAGCTCATGCTTTTATTATAATTTTTTTTATAGTGATACCTATCATAATTGG
AGGATTCGGTAATTGATTAGTCCCTCTTATATTAGGAGCCCCCGATATAGCTTTCCCCCG
AATAAATAATATAAGATTTTGACTTTTACCCCCTTCACTTATTCTTTTAATCTCAAGTAG
TATTGTAAAAAATGGAGCAGGAACTGGATGAACTGTTTATCCCCCTCTTTCTTCAAATAT
TGCCCATGGAGGTTCTTCTGTTGATCTTGCTATTTTTTCCCTACATTTAGCTGGTATTTC
TTCAATTTTAGGAGCTATTAATTTTATTACTACAATTATTAATATACGAATTAATGGAAT
ATCATATGACCAAATACCTTTATTTGTGTGAGCTGTCGGTATTACAGCTTTACTTTTATT
ACTTTCTTTACCTGTTTTAGCTGGAGCTATCACAATACTTCTTACAGATCGAAATTTAAA
TACTTCTTTTTTTGACCCTGCTGGAGGAGGAGATCCTATTTTATACCAACATTTATTTTG
ATTTTTTGGTCACCCTGAANNNNNNNNTTTAATTTTACCTGGATTTGGTATGATTTCACA
TATTATCTCTCAAGAAAGTGGTAAAAAAGAAACTTTTGGTTGTTTAGGTATAATTTATGC
TATATTAGCTATTGGCCTTTTAGGATTTATTGTGTGAGCTCATCATATATTTACTGTAGG
AATAGATATTGATACTCGAGCTTATTTTACTTCAGCAACAATAATTATTGCTGTGCCTAC
CGGAATTAAAATTTTTAGTTGATTAGCTACTCTTCATGGTACTCAAATTAATTATAGTCC
TTCAATGCTATGAGGATTAGGATTTATTTTTTTATTTACTGTTGGGNNNNNNNNNNNNNN
NNNNNNNNNNNNNNNNNNNNNNNNNNNNNNNNNNNNTGATACTTATTATGTTGTTGCTCA
TTTCCATTATGTTTTATCTATGGGAGCTGTATTTGCTATTTTAGGAGGATTTGTTCATTG
ATACCCCTTATTCACAGGTTTAGTCTTAAATCCTTATTTATTAAAAATTCAATTTATTTC
TATATTTATTGGAGTAAATTTAACCTTTTTTCCCCACAACATTCTAGGGTTAGCTGGNAT
ACCCCGACGTTACTCAGATTATCCTGATAGTT----------------------------
------------------------------------------------------------
------------------------------------------------------------
------------------------------------AAGTCCACCACCACAGGGCACTTG
ATTTACAAATGCGGTGGTATCGACAAGCGTACCATCGAGAAGTTCGAGAAGGAAGCCCAG
GAGATGGGCAAGGGTTCCTTCAAATACGCCTGGGTGTTGGACAAACTGAAGGCTGAGCGC
GAGCGTGGTATCACCATCGACATCGCGCTCTGGAAGTTCGAGACCGCCAAGTACTACGTC
ACCATCATCGACGCTCCCGGCCACAGAGATTTCATCAAGAACATGATCACGGGAACCTCG
CAGGCCGACTGTGCCGTGCTCATCGTGGCCGCCGGTACCGGTGAGTTCGAGGCCGGTATC
TCCAAGAACGGCCAGACCCGCGAGCACGCGCTGCTCGCCTTCACCCTCGGTGTGAAGCAG
CTGATCGTAGGAGTCAACAAAATGGACTCTACCGAGCCTCCCTACAGTGAACCTCGTTTC
GAGGAAATCAAGAAGGAAGTGTCCTCCTACATTAAGAAAATCGGTTACAACCCAGCTGCC
GTCGCTTTCGTACCCATTTCTGGCTGGCACGGAGACAACATGTTGGAGCCATCTACCAAA
ATGCCCTGGTTCAAGGGATGGCAAGTGGAGCGCAAAGAGGGCAAGGCTGAAGGCAAGTGC
CTTATCGAAGCTCTGGACGCCATCCTGCCCCCTGCATGTCCCACAGACAAGCCCCTGCGA
CTTCCCCTCCAGGACGTCTACAAAATCGGTGGTATTGGTACAGTGCCAGTAGNCAGAGTA
GAAACTGGAGTCCTCAAGCCTGGTACCATTGTAGTGTTTGCTCCGGCTAACATCACCACT
GAAGTGAAGTCTGTTGAAATGCACCACGAAGCCCTCTCTGAGGCTGTGCCCGGGGACAAC
GTAGGTTTCAACGTCAAGAACGTCTCCGTCAAGGAATTGCGTCGTGGTTACGTCGCTGGC
GACTCCAAGAACAACCCACCTAAGGGAGCTGCCGACTTCACCGCACAAGTCATCGTGCTC
AACCACCCTGGTCAAATCTCCAACGGGTACACGCCTGTACTGGATTGCCACACAGCCCAC
ATTGCCTGCAAATTCGCCGAAATCAAGGAGAAGGTTGACCGTCGTTCTGGTAAATCTACT
GAAGAGAATCCCAAATCCATCAAGTCTGGTGACGCTGCCATCGTCAACCTCGTGCCTTCC
AAGCCTCTCTGCGTGGAAGCCTTCCAGGAGTTCCCGCCTCTGGGTCGTTTCGCCGTGCGT
CGGTACNNNNAAGACGTGCTGGATGCGGCTGCCGAGTTTTCGGTCAGTGGGCGACGCCTT
GAAAGATGGCTTCGACGGGGCGTCGCGGGTCATGATGCCCAACACGGAGTTGGAAGCGCC
GCTCCAGCGGAACGACGCCGCTCCGCACAGAGTTCCGCTACGAGATCNATACAGGTTTAA
GCTCCGGCCGCACAACCCTGACCACAAAACACCGGGTGTCAAGGACCTTGTGTACCTGGA
ATCATCGCCGGGTTTCTGCGAAAAGAACCCGAGGCTGGGNATCCCCGGTACGTACGGGNG
TGCCTGCAACGACACGAGTATCGGCGTCAACGGCTGCGACCTCATGTGCTGCGGCCGCGG
GTACCGGACCGAGACCATGTTCGTAGTGGAGAGGTGCAA-CGATGTCATCGAAGCGGGTA
GCATGGCTGTCGATTCCATGCCGCTGCCACAGCCGGCTGACATCCCTGAAATCAAGTTAT
TCGGAAGATGGAGCTGCTACGATGTCCAGGTTTCGGATATGTCACTACAAGATTACATTT
CTGTAAAGGAGAAGTACGCTAAATACCTGCCCCACTCGGCAGGTAGGTATGCCCACAAAC
GATTCCGTAAAGCGCAGTGCCCAATCGTCGAGCGACTGACGAATTCGCTGATGATGCACG
GAAGAAACAACGGCAAGAAACTCATGGCCGTTCGCATCGTTAAGCACGCATTCGAGATCA
TCCACCTTTTGACGGGTGAAAACCCATTGCAAGTTCTTGTGACTGCTATCATCAATTCTG
GACCTCGTGAAGACTCCACTAGGATTGGTCGCGCTGGTACTGTGCGTCGTCAGGCCGTGG
ACGTGTCCCCTCTCCGCCGTGTCAATCAGGCTATTTGGCTGTTGTGCACCGGGGCACGAG
AGGCCGCATTCAGAAACNTCAAAACTATTGCTGAATGTGTTGCCGATGAACTTATCAATG
CTGCTAAAGGTTCCTCTAACTCTTACGCCAT---GAAGAAGGACGAACTTGAGCGTG---
------------------------------------------------------------
------------------------------------------------------------
------------------------------------------------------------
------------------------------------------------------------
------------------------------------------------------------
------------------------------------------------------------
------------------------------------------------------------
------------------------------------------------------------
------------------------------------------------------------
------------------------------------------------------------
------------------------------------------------------------
----------------------------
>EU920756.1 Coenonympha rhodopensis UK4-3 _
-------------------------TGAGCAGGTATAGTAGGAACATCCCTTAGTTTAAT
TATTCGAACTGAACTAGGTAATCCAGGATTTTTAATTGGAGATGACCAAATTTATAATAC
TATTGTTACAGCTCATGCTTTTATTATAATTTTTTTTATAGTAATACCCATTATAATTGG
AGGATTTGGTAATTGATTAATCCCTCTTATACTAGGTGCCCCTGATATAGCCTTCCCCCG
AATAAATAATATAAGATTTTGACTTTTACCCCCCTCATTAATTTTATTAATTTCAAGTAG
TATTGTTGAAAATGGAGCAGGAACAGGTTGAACTGTTTACCCCCCTCTTTCCTCTAACAT
TGCTCATGGGGGATCCTCTGTTGACCTTGCTATTTTTTCCCTTCATTTAGCAGGAATTTC
TTCAATCTTAGGAGCTATTAATTTTATTACCACAATTATTAATATACGAATTAATGGAAT
ATCTTATGATCAAATACCTTTATTTGTTTGAGCAGTCGGAATTACAGCTTTACTCTTATT
AATTTCTTTACCTGTTTTAGCAGGAGCTATTACTATATTACTCACTGATCGAAATTTAAA
TACTTCCTTTTTTGACCCCGCTGGAGGAGGAGATCCTATTTTATATCAACAGTTATTTTG
ATTTTTTGGGCACCCAGAAGTTTATATTTTAATTTTACCGGGATTTGGAATAATCTCCCA
TATTATTTCTCAAGAAAGTGGTAAAAAGGAAACTTTTGGATGTTTAGGAATAATTTATGC
TATACTAGCTATTGGTCTTCTTGGATTTATTGTTTGAGCTCATCATATATTTACAGTAGG
GATAGATATCGATACTCGAGCTTATTTCACCTCAGCAACTATAATTATTGCAGTTCCTAC
AGGAATTAAAATTTTTAGCTGATTAGCAACTCTTCATGGAACTCAAATTAATTATAGACC
TTCAATATTATGAGGATTAGGATTTATTTTTCTATTTACAGTAGGAGGATTAACTGGAGT
TATTTTAGCTAACTCATCTATTGATATTGCTTTACATGACACATATTATGTTGTTGCACA
TTTTCATTATGTTTTATCTATAGGAGCTGTATTTGCTATTTTAGGAGGATTTGTTCACTG
ATACCCCTTATTTACAGGATTAGTTCTAAATCCTTATTTATTAAAAATTCAATTTATCTC
TATATTTATCGGAGTAAATTTAACCTTTTTTCCCCAACATTTTTTAGGATTAGCGGGAAT
ACCTCGTCGTTACTCAGATTACCCTGACAGTTTTTTATCTTGAAATATTATTTCCTCATT
AGGTTCTTATATTTCTTTATTTTCAATAATAATAATTATTATTATTATTTGAGAATCAAT
AATTTATCAACGTATTATCTTATTTTCATTAAACATACCTTCCTCAATTGAATGATACCA
AAATTTACCTCCTGCTGAACATTCGTATAATGAAC
>EU920757.1 Coenonympha semenovi UK2-7 _
------------------------------------------------------------
--TTCGAACTGAATTAGGTAACCCAGGATCTTTAATTGGAGATGATCAAATTTATAATAC
TATTGTTACAGCTCATGCTTTTATTATAATTTTTTTTATAGTAATACCTATTATAATTGG
AGGATTCGGNAATTGACTAATTCCTCTTATATTAGGAGCCCCAGATATAGCTTTCCCCCG
AATAAATAATATAAGATTTTGACTTTTACCCCCCTCTTTAATTTTACTAATTTCAAGTAG
CATTGTTGAAAATGGAGCTGGAACAGGTTGAACTGTTTACCCCCCTCTTTCCTCTAATAT
TGCCCATAGAGGAGCTTCTGTAGATCTTGCTATTTTCTCCCTCCATTTAGCTGGAATTTC
TTCAATTTTAGGAGCTATTAATTTTATTACTACAATTATTAATATACGAATTAATGGAAT
ATCCTATGATCAAATACCTTTATTTATTTGAGCAGTCGGAATTACAGCCTTACTTTTATT
GCTTTCTCTCCCAGTCTTAGCTGGAGCTATTACTATATTACTTACAGATCGAAATTTAAA
TACTTCTTTTTTTGATCCTGCTGGAGGAGGAGACCCTATTTTATACCAACATTTATTTTG
ATTCTTTGGACACCCAGAAGTTTATATTTTAATTTTACCAGGATNTGGAATAATCTCTCA
TATTATTTCTCAAGAAAGTGGCAAAAAAGAAACTTTTGGTTGTTTAGGAATAATTTATGC
TATACTAGCTATTGGCCTTCTTGGATTTATTGTATGAGCTCATCATATATTCACAGTAGG
AATAGATATTGATACTCGAGCTTATTTTACCTCAGCAACAATAATTATTGCTGTTCCCAC
AGGAATTAAAATTTTCAGTNGATTAGCAACTCTTCATGGAACTCAAATTAATTATAGACC
TTCAATATTATGAAGATTAGGATTTATTTTTTTATTTACTGTAGGTGGATTACCAGGTGT
TATTTTAGCTAATTCATCAATTGATATTACTTTACATGACACATATTATGTTGTAGCTCA
TTTTCATTACGTTTTATCTATAGGAGCTGTATTTGCAATTTTAGGAGGATTTGTTCATTG
ATACCCTTTATTNNNNNNNNNNNNNNNNNNTCCCTATTTATTAAAAATTCAATTTATTTC
CATATTTATTGGAGTAAATTTAACCTTTTTCCCACAACATTTTTTAGGTTTAGCAGGAAT
ACCTCGTCGTTACTCAGATTACCCTGATAATTTTTTATCTTGAAATATTATTTCCTCATT
AGGTTCATACATTTCTTTATTTTCAATAATAATAATTATTATTATTGTATGAGAATCAAT
AATTTATCAACGTGTTATTTTATTTTCATTAAATATACCTTCCTCAATTGAATGATACCA
AAATTTACCCCCTGCTGAACATTCATATAATGAAC-------------------------
------------------------------------------------------------
------------------------------------------------------------
------------------------------------------------------------
------------------------------------------------------------
------------------------------------------------------------
------------------------------------------------------------
------------------------------------------------------------
------------------------------------------------------------
------------------------------------------------------------
------------------------------------------------------------
------------------------------------------------------------
------------------------------------------------------------
-----------ACTCAAGCCTGGTACCATTGTTGTGTTTGCTCCGGCTAACATCACCACT
GAAGTTAAGTCTGTTGAAATGCACCACGAAGCCCTCTCTGAGGCTGTGCCCGGGGACAAC
GTAGGTTTCAACGTCAAGAACGTCTCCGTCAAGGAATTGCGCCGTGGTTACGTCGCTGGT
GACTCCAAGAACAACCCACCCAGGGGAGCTGCAGACTTCACCGCACAAGTCATTGTGCTC
AACCACCCTGGTCAAATCTCCAACGGTTACACGCCTGTACTGGATTGCCACACAGCCCAC
ATTGCCTGCAAATTCGCTGAAATTAAAGAGAAGGTTGACCGTCGTTCTGGTAAATCCACT
GAAGAAAATCCTAAATCTATCAAGTCTGGTGATGCTGCCATCGTCAATCTCGTGCCTTCC
AAGCCTCTGTGTGTGGAAGCCTTCCAGGAGTTCCGCCCCTGNGGTCGTTTGNNNGTGCGT
------------------------------------------------------------
------------------------------------------------------------
------------------------------------------------------------
------------------------------------------------------------
------------------------------------------------------------
------------------------------------------------------------
----------------------------------------
>EU920758.1 Coenonympha saadi NW150-14 _
-------------------------TGAGCAGGAATAGTAGGAACATCTCTTAGTTTAAT
TATTCGAACTGAATTAGGTAATCCAGGATCTCTAATTGGGGATGATCAAATTTATAATAC
TATTGTTACAGCTCATGCTTTTATTATAATTTTTTTTATAGTAATGCCAATTATAATTGG
AGGATTTGGTAATTGATTAGTGCCTCTTATACTAGGAGCTCCTGATATAGCTTTCCCTCG
AATAAATAATATAAGATTTTGACTTTTACCCCCCTCATTAATTCTTCTAATTTCAAGCAG
TATTGTAGAAAATGGAGCAGGTACAGGATGAACCGTATATCCCCCTCTTTCTTCTAATAT
TGCTCATGGAGGCTCTTCTGTTGATCTTGCCATTTTTTCTTTACATTTAGCAGGAATTTC
ATCAATTTTAGGAGCTATTAATTTTATCACAACAATTATTAATATACGAGTTAATGGAAT
ATCTTATGATCAAATACCTTTATTCGTTTGAGCTGTTGGAATTACAGCTTTACTCTTATT
ACTTTCTTTACCTGTTTTAGCTGGAGCTATCACTATATTACTTACAGATCGAAATTTAAA
TACTTCTTTTTTTGATCCTGCTGGAGGGGGAGATCCTATTTTATATCAACATTTATTTTG
ATTTTTTGGACACCCAGAAGTTTATATTTTAATTTTACCAGGATATGGTATAATTTCTCA
TATTATCTCTCAAGAAAGTGGTAAAAAAGAAACTTTTGGCTGTTTAGGAATAATTTATGC
AATACTAGCTATTGGACTTCTTGGATTTATTGTATGAGCTCATCATATATTTACAGTAGG
AATAGATATTGATACTCGAGCTTATTTTACTTCCGCCACAATAATTATTGCAGTTCCTAC
CGGAATTAAAATTTTTAGTTGATTAGCAACTCTTCATGGAACTCAAATTAATTATAGACC
TTCTATAATATGGGGTTTAGGATTTATTTTTTTATTTACTGTTGGAGGTTTAACTGGAGT
TATTTTAGCTAACTCATCAATTGATATTGCTTTACACGATACTTATTATGTTGTTGCTCA
TTTTCATTATGTCTTATCCATAGGAGCTGTATTTGCTATTCTAGGAGGATTTGTTCATTG
ATATCCTTTATTTACTGGATTAGTTTTAAACCCTTATTTATTAAAAATTCAATTTATTTC
TATATTTATTGGAGTAAATTTAACCTTTTTTCCTCAACATTTTTTAGGATTAGCAGGAAT
ACCTCGTCGTTATTCTGATTATCCTGATAGTTTTTTATCATGAAATATTATTTCTTCTTT
AGGGTCTTATATTTCTTTATTTTCTATAATAATAATTATTATTATTATTTGAGAATCAAT
AATTTATCAACGTATTATTTTATTTTCATTAAATATACCTTCTTCAATTGAATGATATCA
AAATTTACCCCCTGCTGAACATTCATATAATGAACCAAGTCCACCACCACAGGTCACTTG
ATCTACAAATGCGGTGGTATCGACAAGCGTACCATCGAGAAGTTCRAGAAGGAGGCCCAG
GAGATGGGCAAGGGTTCCTTAAAGTACGCCTGGGTGCTGGACAAACTGAAGGCTGAGCGC
GAGCGTGGTATCACCATCGATATCGCTCTGTGGAAGTTCGAGACCGCCAAGTACTACGTC
ACCATCATCGACGCCCCCGGCCACAGAGATTTCATCAAGAACATGATCACGGGGACCTCG
CAAGCCGACTGCGCCGTGCTCATCGTGGCCGCCGGCACCGGTGAGTTCGAGGCCGGTATC
TCCAAGAATGGCCAGACCCGCGAGCACGCGCTGCTCGCCTTCACCCTCGGTGTGAAGCAG
CTGATCGTAGGAGTCAACAAAATGGACTCTACCGAGCCTCCCTACAGTGAACCTCGTTTC
GAGGAAATCAAGAAGGAAGTATCCTCCTACATCAAGAAAATTGGTTACAACCCAGCTGCC
GTCGCTTTCGTACCCATTTCTGGCTGGCACGGAGACAACATGTTGGAGCCGTCCACCAAA
ATGCCCTGGTTCAAGGGATGGCAAGTGGAGCGCAAAGAGGGCAAGGCTGAAGGCAAGTGC
CTCATCGAAGCCCTGGATGCCATCCTGCCCCCTGCGCGTCCCACAGACAAGCCCCTGCGA
CTTCCCCTGCAGGACGTCTACAAAATCGGTGGTATTGGTACAGTGCCAGTAGGCAGAGTA
GAAACTGGAGTCCTCAAGCCTGGTACCATTGTTGTGTTCGCTCCAGCTAACATCACCACT
GAAGTAAAGTCCGTTGAAATGCACCACGAAGCCCTCTCTGAGGCTGTGCCCGGGGACAAC
GTTGGTTTCAACGTCAAGAACGTCTCCGTCAAGGAATTGCGTCGTGGTTACGTCGCTGGC
GACTCCAAGAACAACCCACCCAAGGGAGCTGCTGACTTCACCGCACAAGTCATCGTGCTC
AACCACCCCGGTCAAATCTCCAATGGTTACACGCCTGTACTGGATTGTCACACAGCCCAC
ATTGCCTGCAAATTCGCCGAAATTAAAGAGAAGGTTGACCGTCGTTCTGGTAAATCCACT
GAAGAGAATCCCAAATCCATCAAGTCTGGTGATGCTGCCATCGTCAACCTCGTGCCTTCC
AAGCCTCTGTGCGTGGAAGCCTTCCAGGAGTTCCCGCCTCTGGGTCGTTTCGCCGTGCGT
GTGTACGGTCAAGACGTGCTGGATGCGGCTGCCTAGTTTTCGGTCTGTGGGCGACGCGTT
AAAAGACGGCTTCGACGGAGCATCGCGGGTCATGATGCCCAACACGGAGTTGGAAGCGCC
TCTTCAGCGGAACGACGCCGCTCCGCACAGAGTCCCGCGGCGAGACCGATACAGGTTTCA
GCTCCGGCCGCACAATCCCGACCACAAAACACCCGGGGTCAAGGACCTAGTGTACTTGGA
ATCATCGCCGGGCTTCTGCGAAAAGAACCCGAGGCTCGGCATCCCCGGTACGCACGGGCG
TGCCTGCAATGACACGAGTATCGGTGTCGACGGCTGCGACCTCATGTGCTGCGGCCGCGG
GTACCGCACCGAGACCATGTTCGTGGTGGAGCGCTGCAAC-------------TCGGGCA
GCATGGCTGTGGACTCCATGCCGCTGCCACAGCCTGCCGACATCCCTGAAATCAAATTAT
TCGGAAGATGGAGCTGCTACGATGTCCAGGTTTCGGATATGTCTCTACAAGATTACATTT
CTGTAAAGGAGAAGTACGCTAAGTACCTGCCCCACTCGGCAGGTAGGTATGCTCACAAGC
GATTCCGTAAAGCGCAGTGCCCTATCGTCGAGCGACTGACGAATTCGCTGATGATGCACG
GAAGGAACAACGGCAAGAAACTCATGGCCGTTCGCATCGTTAAGCACGCTTTTGAAATCA
TCCACCTTCTGACTGGTGAAAACCCATTGCAAGTTCTTGTAACTGCTATCATCAACTCTG
GACCTCGTGAAGACTCCACCAGGATCGGTCGCGCTGGTACTGTGCGTCGTCAGGCTGTGG
ACGTGTCTCCTCTTCGCCGTGTCAATCAAGCTATTTGGTTGTTGTGCACCGGGGCACGAG
AGGCTGCATTCAGAAACATCAAAACTATTGCTGAGTGTGTTGCAGATGAACTTATCAATG
CTGCCAAGGGTTCATCTAACTCTTATGCCATCAAGAAGAAGGACGAACTTGAGCGTGTGT
AGAATCAACTGGTGTCTTCACCACAACAGACAAGGCATCCGCTCACTTGGAAGGTGGTGC
CAAGAAAGTCATCATCTCTGCGCCCAGYGCCGACGCACCCATGTTTGTTGTTGGTGTCAA
CCTGGAAGCCTATGACCCATCCTTCAAAGTCATCTCCAATGCCTCCTGCACAACCAACTG
CCTGGCTCCTCTCGCCAAGGTCATCCATGACAACTTCGAAATCATTGAAGGTCTCATGAC
AACAGTCCACGCTACCACAGCAACCCAGAAGACTGTAGATGGACCCTCTGGTAAGCTGTG
GCGTGACGGTCGCGGCGCCCAACAGAATATMATTCCCGCTTCCACTGGTGCAGCTAAAGC
TGTTGGAAAGGTGATTCCAGCTTTGAATGGAAAACTGACTGGTATGGCTTTCCGCGTGCC
TGTTCCCAATGTGTCAGTTGTGGATCTGACTGTCCGTCTCGGCAAGCCTGCCAGCTATGA
AGCCATCAAGCAAAAGGTCAAGGAAGCAGCTGAAGGTCCCCTCAAGGGCATCCTCGGATA
CACTGAAGATCAAGTTGTATCAACTGACTTCATTGGTGACTCTCACTCTTCAATCTTTGA
TGCCGCAGCTGGTATTTCTCTGAATGACAACTTTGTCAAACTCATCAGCTGGTACGACAA
CGAATATGGCTACTCCAGCCGTGTCATT
>EU920760.1 Coenonympha sunbecca UK2-4 _
------------------------------------------------------------
------------------------------------------------------------
------------------------------------------------------------
------------------------------------------------------------
--------------------GACTTTTACCCCCTTCATTAATTTTATTAATTTCAAGTAG
TATCGTTGAAAATGGAGCAGGGACAGGATGAACTGTATACCCCCCCTTATCTTCTAATAT
TGCTCATAGAGGATCTTCTGTTGATCTTGCTATTTTTTCTTTACATTTAGCAGGAATTTC
CTCAATTTTAGGAGCTATTAATTTTATTACTACAATCATTAATATACGAGTTAATGGAAT
ATCTTATGATCAAATACCCCTATTTGTTTGAGCTGTTGGAATTACAGCTTTACTTTTATT
ACTTTCTTTACCTGTTTTAGCTGGAGCTATTACAATATTACTTACAGATCGAAATTTAAA
TACTTCTTTTTTCGATCCTGCAGGAGGAGGAGATCCCATTTTATATCAACATTTATTTTG
ATTTTTTGGACATCCAGAAGTTTATATTTTAATTTTACCAGGTTTCGGAATAATTTCCCA
TATTATTTCTCAAGAAAGTGGTAAAAAAGAAACTTTTGGTTGCCTAGGAATAATTTATGC
AATATTAGCTATTGGTCTTCTTGGATTTATTGTATGAGCCCATCATATATTTACAGTAGG
AATAGATATTGACACTCGAGCTTATTTTACTTCAGCAACAATAATTATTGCTGTTCCTAC
AGGAATTAAAATTTTTAGATGATTAGCAACTCTTCATGGAACTCAAATTAATTATAGTCC
TTCAATATTATGAAGATTAGGATTTATTTTTTTATTTACTGTAGGGGGATTAACTGGAGT
TATTTTAGCTAATTCATCAATTGATATTGCTTTACACGATACATATTATGTTGTTGCACA
TTTTCATTATGTCTTATCTATAGGAGCTGTATTTGCTATTTTAGGAGGATTCATTCACTG
ATACCCTTTATTTACAGGATTAATTTTAAATCCTTATTTATTAAAAATCCAATTTATTTC
TATATTTATTGGAGTAAATCTAACTTTTTTTCCTCAACATTTTTTAGGCCTAGCAGGAAT
ACCTCGTCGTTACTCAGATTATCCTGATAGTTTTTTATCATGAAATATTATTTCTTCATT
AGGATCTTATATTTCATTATTTTCAATAATAATAATTATTATTATTATTTGAGAATCAAT
AATTTATCAACGTATTATTTTATTTTCATTAAATATACCTTCTTCAATTGAATGATACCA
AAATTTACCTCCTGCTGAACATTCATATAATGAACCAAGTCCACCACCACCGGCCACTTG
ATCTACAAATGCGGTGGTATCGACAAGCGTACCATCGAGAAGTTCGAGAAGGAAGCCCAG
GAAATGGGCAAGGGTTCCTTCAAGTACGCCTGGGTGCTGGACAAACTGAAGGCTGAGCGC
GAGCGTGGTATCACCATCGACATCGCTCTGTGGAAGTTCGAGACCGCCAAGTACTACGTC
ACCATCATCGACGCCCCCGGCCACAGAGATTTCATCAAGAACATGATCACGGGAACCTCG
CAGGCCGATTGCGCCGTGCTCATCGTGGCCGCCGGTACCGGTGAGTTCGAGGCCGGTATC
TCCAAGAACGGCCAGACCCGAGAGCACGCGCTGCTCGCCTTCACCCTTGGTGTGAAGCAG
CTGATCGTAGGAGTCAACAAAATGGACTCGACTGAGCCTCCCTACAGTGAACCTCGTTTC
GAGGAAATCAAGAAGGAAGTATCCTCCTACATCAAGAAAATCGGTTACAACCCAGCTGCT
GTCGCTTTCGTACCCATTTCTGGATGGCACGGCGACAATATGTTGGAGCCGTCCACCAAA
ATGCCCTGGTTCAAGGGATGGCAAGTGGAGCGCAAAGAGGGCAAAGCTGAAGGCAAGTGC
CTCATCGAAGCTCTGGATGCCATTCTGCCCCCTGCGCGTCCCACAGACAAGCCCCTGAGA
CTTCCCCTCCAGGATGTCTACAAAATCGGTGGTATTGGTACAGTGCCAGTAGGCAGAGTC
GAAACTGGAGTACTCAANCCAGGTACCATTGTTGTGTTTGCTCCGGCTAACATCACCACT
GAAGTAAAGTCTGTTGAGATGCACCACGAAGCCCTCTCTGAGGCTGTGCCCGGGGACAAT
GTAGGTTTCAACGTCAAGAACGTCTCTGTCAAGGAATTGCGTCGTGGTTACGTCGCTGGC
GACTCCAAGAACAACCCACCTAAGGGAGCTGCCGACTTCACCGCACAAGTTATCGTGCTC
AATCACCCCGGTCAAATCTCCAACGGTTACACACCTGTACTGGATTGCCACACAGCCCAC
ATTGCCTGCAAATTTGCTGAAATCAAAGAGAAGGTTGACCGTCGTTCTGGTAAATCCACT
GAAGAGAATCCTAAATCCATCAAGTCTGGTGATGCTGCCATCGTCAATTTGGTGCCTTCC
AAGCCTCTGTGTGTGGAAGCCTTCCAGGAGTTCCCGCCTCTGGGGCGTTTCGCCGTGCGT
CTGCACGGTCAAGACGTGTTGGATGCGACTGCCGAGTTTTCGGTCTGTGGGCGACGCGCT
GAAGGACGGCTTCGACGGGGCGTCGCGCGTCATGATGCCCAACACGGAGTTGGAAGCGCC
TCTTCAGCGGAACGACGCCGCTCCGCACAGAGTGCCGCGGCGAGACCGATACAGGTTTCA
GCTCCGGCCGCACAACCCTGACCACAAAACACCCGGGGTCAAGGACCTAGTGTACTTGGA
GTCATCGCCGGGTTTCTGCGAGAAGAACCCGAGGCTTGGCATCCCCGGTACGCACGGGCG
TGCCTGCAACGACACGAGTATCGGCGTCGACGGCTGCGACCTCATGTGCTGCGGCCGCGG
GTACCGGACCGAGACCATGTTCGTGGTGGAGCGGTGCAAC
>EU920761.1 Coenonympha thyrsis UK4-2 _
-------------------------TGAGCAGGTATAGTGGGAACATCTCTTAGTTTGAT
TATTCGAACTGAATTAGGTAATCCAGGATCTTTAATTGGAGATGACCAAATTTATAATAC
TATTGTTACAGCTCATGCTTTTATTATAATTTTTTTTATAGTAATACCTATTATAATCGG
AGGATTTGGTAATTGATTAATTCCTCTTATATTAGGAGCCCCTGATATAGCCTTCCCCCG
AATAAATAATATAAGATTTTGACTTTTACCCCCCTCATTAATTTTATTAATTTCAAGTAG
CATTGTTGAAAATGGAGCAGGAACAGGTTGAACTGTTTACCCCCCTCTCTCCTCTAATAT
TGCTCACGGAGGATCTTCTGTTGATCTTGCTATTTTTTCTCTTCATTTAGCAGGAATTTC
TTCAATTTTAGGAGCTATTAATTTCATTACTACAATTATTAATATACGAGTTAATGGAAT
ATCTTATGATCAAATACCCTTATTTGTATGAGCAGTTGGAATTACAGCTTTACTTTTATT
ACTTTCTCTCCCTGTTTTAGCTGGGGCTATTACTATGCTACTTACAGATTGAAATTTAAA
TACTTCCTTTTTTGACCCTGCTGGAGGAGGAGACCCAATTTTATATCACCTTTTATTTTG
ATTTTTNGGTCATCCAGAAGTATATATTCTAATTTTACCAGGATTTGGAATAGTATCACA
TATTATCTCCCAAGAAAGTGGCAAAAAGGAAACTTTTGGATGTTTAGGAATAATTTATGC
TATACTAGCTATTGGTCTTCTGGATTATGTTGNNNNNNNNNNNNNNATATTTACAGTAGG
TATAGATATTGATACTCGAGCTTATTTTACTTCAGCTACAATAATTATTGCAGTTCCTAC
AGGAATTAAAATTTTTAGTTGATTAGCAACCCTTCATGGTACTCAAATTAACTATAGTCC
TTCAATATTATGAGGATTAGGATTTATTTTTTTATTTACTGTAGGGGGATTAACTGGAGT
TATTTTAGCTAATTCATCTATTGATATTGCTTTACATGATACTTATTATGTTGTAGCTCA
TTTTCATTATGTTTTATCTATAGGAGCTGTATTTGCTATTTTTGGAGGATTTGTTCATTG
ATACCCTTTATTTACTGGACTAGTTTTAAATCCTTATTTATTAAAAATTCAATTTATCTC
TATATTTATTGGAGTAAATTTAACTTTTTTTCCCCAACATTTTTTAGGATTAGCTGGTAT
ACCTCGTCGTTATTCAGATTATCCTGACAGTTTCTTATCGTGAAATATTATTTCCTCATT
GGGCTCTTATATTTCTTTATTTTCAATATTAATAATTATTATTATTATTTGAGAATCAAT
AATTTATCAACGTATTATTTTATTTTCTCTAAATATACCTTCTTCAATTGAATGATACCA
AAATTTACCCCCTGCTGAACATTCATATAATGAACCAAGTCCACCACCACAGGGCACTTG
ATCTACAAATGCGGTGGTATCGACAAGCGTACCATCGAGAAGTTCGAGAAGGAGGCCCAG
GAGATGGGCAAGGGTTCCTTCAAGTACGCCTGGGTGCTGGACAAACTGAAGGCTGAGCGC
GAGCGTGGTATTACCATTGACATCGCTCTGTGGAAGTTCGAGACCGCCAAGTACTACGTC
ACCATCATCGACGCCCCCGGCCACAGAGATTTCATCAAGAACATGATCACAGGAACCTCG
CAGGCCGACTGCGCCGTGCTCATCGTGGCCGCCGGTACCGGTGAGTTCGAGGCCGGTATC
TCCAAGAACGGCCAGACCCGCGAGCACGCGCTGCTCGCCTTCACCCTTGGTGTGAAGCAG
CTGATCGTAGGAGTCAACAAAATGGACTCTACTGAGCCTCCCTACAGCGAACCTCGTTTC
GAGGAAATCAAGAAGGAAGTATCCTCCTACATCAAGAAAATCGGTTACAACCCAGCTGCC
GTTGCTTTCGTACCCATTTCTGGCTGGCACGGAGACAACATGTTGGAGCCGTCCACCAAA
ATGCCCTGGTTCAAGGGATGGCAGGTGGAGCGCAAAGAGGGCAAGGCTGAAGGCAAGTGC
CTCATCGAAGCTCTGGATGCCATCCTGCCCCCTGCGCGTTCCACAGACAAGCCTCTGCGA
CTTCCCCTCCAGGACGTCTACAAAATCGGTGGTATTGGTACAGTGCCAGTAGGCAGAGTC
GAAACTGGTGTCGTCAAGCCTGGTACCATTGTTGTGTTCGCTCCGGCTAACATCACCACT
GAAGTAAAGTCTGTTGAAATGCACCACGAAGCCCTCTCTGANGCTGTGCCCGGGGACAAC
GTAGGTTTCAACGTCAAGAACGTCTCCGTTAAGGAATTGCGTCGTGGTTACGTTGCTGGC
GACTCCAAGAACAACCCACCCAAGGGAGCTGCCGACTTCACCGCACAAGTCATTGTGCTC
AACCACCCTGGTCAAATCTCCAATGGTTACACACCTGTACTGGATTGCCACACAGCCCAC
ATTGCCTGCAAATTTGCTGAAATTAAAGAGAAGGTAGACCGTCGTGCTGGTAAATCCACT
GAAGGCAATCCTAAATCCATCAAGTCTGGTGATGCCGCCATCGTCAACCTTGTGCCTTCC
AAGCCTCTGTGTGTGGAAGCCTTCCAGGAGTTCCCGCCTCTGGGTCGNNNNNNTGTGCGT
CTGCACGGTCAAGACTTGCTGGATGCGGCTGCCGAGTTTTCGGTCTGTGGGCGACGCGTT
GAAGGACGGCTTCGACGGGGCGTCGCGAGTCATGATGCCCAACACGGAGTTAGAAGCTCC
TCTTCAGCGGAACGACGCCGCTCCGCACAGAGTCCCGCGACGAGACCGATACAGGTTTCA
GCTCCGGCCGCACAATCCTGACCACAAAACACCAGGTGTCAAGGACCTAGTATACTTGGA
GTCATCGCCGGGTTTCTGCGAGAAGAACCCGAGGCTGGGCATCCCCGGTACGCACGGGCG
TGCCTGCAACGACACAAGTATCGGCGTCGACGGCTGCGAACTCATGTGCTGCGGCCGCGG
GTA-------------------------------------
>EU920762.1 Coenonympha tullia EW5-11 _
-------------------------TGAGCAGGTATAGTAGGAACATCCCTTAGTTTAAT
TATTCGAACTGAACTAGGTAATCCAGGATTTTTAATTGGAGATGACCAAATTTATAATAC
TATTGTTACAGCTCATGCTTTTATTATAATTTTTTTTATAGTAATACCCATTATAATTGG
AGGATTTGGTAATTGATTAATCCCTCTTATACTAGGTGCCCCTGATATAGCCTTCCCCCG
AATAAATAATATAAGATTTTGACTTTTACCCCCCTCATTAATTTTATTAATTTCAAGTAG
TATTGTTGAAAATGGAGCAGGAACAGGTTGAACTGTTTACCCCCCTCTTTCCTCTAACAT
TGCTCATGGAGGATCCTCTGTTGACCTTGCTATTTTTTCCCTTCATTTAGCAGGAATTTC
TTCAATCTTAGGAGCTATTAATTTTATTACCACAATTATTAATATACGAATTAATGGAAT
ATCTTATGATCAAATACCTTTATTTGTTTGAGCAGTCGGAATTACAGCTTTACTCTTATT
AATTTCTTTACCTGTTTTAGCAGGAGCTATTACTATATTACTTACTGATCGAAATTTAAA
TACTTCCTTTTTTGACCCCGCTGGAGGAGGAGATNCTATTTTATATCAACATTTATTTTG
ATTTTTTGGNNNNNNNNNNNNNNATATTTTAATTTTANNNNNNTTTGGAATAATTTCCCA
TATTATTTCTCAAGAAAGTGGTAAAAAGGAAACTTTTGGATGTTTAGGAATAATTTATGC
TATACTAGCTATCGGTCTTCTTGGATTTATTGTTTGAGCTCATCATATATTTACAGTAGG
GATAGATATCGATACTCGAGCTTATTTCACCTCAGCAACTATAATTATTGCAGTTCCTAC
AGGAATTAAAATTTTTAGCTGATTAGCAACTCTTCATGGAACTCAAATTAATTATAGACC
TTCGATATTATGAGGATTAGGATTTATTTTTCTATTTACAGTAGGAGGATTAACTGGAGT
TATTTTAGCTAACTCATCTATTGATATTGCTTTACATGACACATATTATGTTGTTGCACA
TTTTCATTATGTTTTATCTATAGGAGCTGTATTTGCTATTTTAGGAGGATTTGTTCACTG
ATACCCATTATTTACAGGATTAGTTTTAAATCCTTATTTATTAAAAATTCAATTTATTTC
TATATTTATCGGAGTAAATTTAACCTTTTTTCCCCAACATTTTTTAGGATTAGCAGGAAT
ACCCCGTCGTTACTCAGATTACCCTGACAGTTTTTTATCTTGAAATATTATTTCCTCATT
AGGTTCTTATATTTCTTTATTTTCAATAATAATAATTATTATTATTATTTGAGAATCAAT
AATTTATCAACGTATTATTTTATTTTCATTAAACATACCTTCCTCAATTGAATGATACCA
AAATTTACCTCCTGCNNAACATTNATATAA-----
>EU920763.1 Coenonympha vaucheri UK2-20 _
-------------------------TGAGCAGGAATAGTAGGAACATCTCTCAGTTTAAT
CATTCGAACCGAATTAGGTACCCCCGGATCTTTAATCGGAGATGATCAAATTTACAATAC
TATTGTCACAGCTCATGCTTTTATTATAATTTTTTTCATAGTAATACCTATTATAATTGG
AGGATTTGGTAATTGATTAATTCCCCTTATGTTAGGAGCTCCTGATATAGCTTTCCCTCG
AATAAATAATATAAGATTTTGACTCTTACCCCCCTCATTAATTTTATTAATTTCAAGTAG
TGTTGTTGAAACTGGAGCTGGAACAGGATGAACTGTTTATCCCCCTCTTTCTTCTAACAT
TGCCCATGGAGGATCTTCAGTTGATCTTGCCATTTTCTCTTTACATTTAGCCGGAATTTC
CTCAATTTTAGGGGCTATTAATTTTATTACTACAATTATTAATATGCGAATTAATGGAAT
ATCTTATGATCAAATACCATTATTTGTTTGAGCAGTTGGAATTACAGCCTTACTTTTATT
ACTTTCTTTACCAGTCTTAGCTGGAGCTATTACTATATTACTTACAGATCGAAATTNAAA
TACTTCCCTTTTTGATCCTGCTGGAGGAGGAGATCNANTTTTATATCANNNNNNNNNNNN
NNNTTTTGGACACCCAGAAGTATATATTTTAATTTTACCAGGCTTNGGAATAATNTCACA
TATTATTTCTCAAGAAAGTGGTAAAAAAGAAACTTTTGGATGTTTAGGAATAATTTATGC
TATATTAGCTATTGGGCTTCTTGGATTTATTGTATGAGCTCATCATATATTTACAGTAGG
AATAGATATTGATACCCGAGCTTATTTTACTTCAGCAACTATAATTATTGCCGTCCCCAC
AGGAATTAAAATTTTCAGTTGATTAGCAACTCTTCATGGAACTCAAATTAACTATAATCC
TTCAATATTATGAGGATTAGGATTTATTTTTTTATTTACTGTAGGAGGACTAACAGGTGT
TGTTTTAGCTAATTCATCAATTGATATTGCTTTACATGATACATACTATGTTGTTGCTCA
CTTTCATTATGTTTTATCTATAGGAGCTGTATTTGCTATTTTAGGAGGATTCATTCATTG
ATATCCTTTATTTACAGGATTAACTTTAAATCCTTATTTATTAAAAATTCAATTTATTTC
TATATTTATTGGAGTAAATTTAACCTTTTTCCCCCAACATTTTTTAGGTTTAGCAGGAAT
ACCTCGTCGTTATTCAGACTATCCTGATAATTTTTTATCTTGAAATATTATCTCTTCATT
AGGTTCTTATATTTCTTTATTTTCAATAATAATAATTATTATTATTATCTGAGAATCAAT
AATTTATCAACGTATTATTTTATTTTCATTAAATATACCTTCCTCAATTGAATGATATCA
AAATTTACCCCCTGCTGAACATTCATATCATGAACCAAGTCCACCACCACAGGCCACTTG
ATCTACAAATGCGGTGGTATCGACAAGCGTACCATCGAGAAGTTCGAGAAGGAGGCCCAG
GAGATGGGCAAGGGTTCCTTCAAGTATGCCTGGGTGCTTGACAAACTGAAGGCTGAGCGC
GAGCGTGGTATCACCATCGACATCGCTCTGTGGAAGTTCGAGACCGCCAAGTACTACGTC
ACCATCATCGACGCTCCCGGCCACAGAGATTTCATCAAGAACATGATCACGGGAACCTCG
CAGGCCGACTGCGCCGTGCTCATCGTGGCCGCCGGTACTGGTGAGTTCGAGGCCGGTATC
TCCAAGAACGGCCAGACCCGCGAGCACGCGCTGCTCGCCTTCACCCTCGGTGTGAAGCAG
CTGATCGTAGGAGTCAACAAAATGGACTCTACCGAGCCTCCCTACAGTGAACCTCGTTTC
GAGGAAATCAAGAAGGAAGTATCCTCCTACATCAAGAAAATCGGTTACAACCCAGCTGCC
GTCGCTTTCGTACCCATTTCTGGCTGGCACGGAGACAACATGTTGGAGCCGTCCACCAAA
ATGCCCTGGTTCAAGGGATGGCAAGTGGAGCGCAAAGAGGGCAAGGCTGAAGGCAAGTGC
CTCATCGAAGCTCTGGATGCTATCCTACCCCCCGCACGTCCCACAGACAAACCCCTGCGA
CTTCCCCTCCAGGACGTCTACAAAATCGGTGGTATTGGTACAGTGCCAGTAGGCAGAGTA
GAAACTGGAGTCCTCAAGACCGGTACCATTGTTGTGTTCGCTCCGGCTAACATCACCACT
GAAGTTAAGTCTGTTGAAATGCACCACGAAGCCCTCTCTGAGGCTGTGCCCGGGGACAAC
GTAGGTTTCAACGTCAAGAACGTCTCCGTCAAGGAATTGCGTCGTGGTTACGTCGCTGGC
GACTCCAAGAACAACCCACCCAAGGGAGCTGCTGACTTCACCGCACAAGTCATTGTGCTC
AACCACCCTGGTCAAATCTCCAACGGTTACACGACCGTACTGGATTGCCACACAGCCCAC
ATCGCCTGCAAATTCGCCGAAATTAAAGAGAAGGTTGACCGTCGTTCTGGTAAATCCACT
GAAGAGAATCCTAAATCCATTAAGTCTGGTGACGCTGCCATCGTCAATCTCGTGCATTCC
ANGCCTATGTGTGTGGAAGCCTTACAGGAGTTACCACCNNTGGGTCGTTTCGCCGTGCGT
CTGCACGGTCAAGACGTGCTGGATGCGGCTGCCGAGTTTTCGGTCTGTGGGTGAYGCGTT
GAAGGACGGCTTCGACGGGGCGTCGCGAGTCATGATGCCCAACACGGAGTTGGAAGCGCC
TCTTCAGCGGAACGACGCCGCTCCGCACAGAGTGCCGCGGCGAGACCGCTACAGGTTTCA
GCTCCGGCCGCACAATCCTGACCACAAAACTCCTGGGGTCAAGGACCTAGTGTACTTGGA
ATCATCGCCGGGTTTCTGCGAGAAGAACCCGAGGCTGGGCATCCCCGGTACGCACGGGCG
TGCCTGCAACGACACGAGTATCGGTGTCGACGGCTGCGACCTCATGTGCTGCGGCCGCGG
GTACCGGACCGAGACCATGTTCGTGGTAGAGCGGTGCAAC--------------------
------------------------------------------------------------
------------------------------------------------------------
------------------------------------------------------------
------------------------------------------------------------
------------------------------------------------------------
------------------------------------------------------------
------------------------------------------------------------
------------------------------------------------------------
------------------------------------------------------------
------------------------------------------------------------
------------------------------------------------------------
------------------------------------------------------------
------------------------------------------------------------
------------------------
>EU920764.1 Coenonympha arcanioides UK2-15 _
-------------------------TGAGCAGGTATAGTAGGAACATCCCTTAGTTTAAT
TATTCGAACTGAATTAGGTAACCCAGGATTTTTAATTGGAGATGACCAAATTTATAATAC
TATTGTTACAGCCCATGCTTTTATTATAATTTTTTTTATAGTAATACCTATTATAATTGG
AGGATTTGGAAATTGATTAGTCCCCCTTATACTAGGAGCCCCTGATATAGCATTCCCCCG
AATAAATAATATNAGATCTTGACTTTTACCCCCCTCATTAATTTTACTAATTTCAAGTAG
TATAGTTGAAAATGGAGCTGGAACAGGATGAACTGTCTATCCCCCCCTTTCATCTAATAT
CGCTCACAGAGGATCTTCTGTTGATCTTGCTATTTTTTCTTTACATTTAGCTGGGATCTC
TTCAATTTTAGGAGCTATTAATTTTATTACCACAATTATTAATATACGAGTTAATGGAAT
ATCTTATGACCAAATACCCCTATTTGTTTGAGCAGTTGGAATTACAGCCCTACTTTTATT
GCTTTCTTTACCAGTCTTAGCAGGAGCTATTACTATATTACTTACAGATCGAAATTTAAA
TACTTCTTTTTTTGATCCTGCTGGAGGAGGAGACCCTATTTTATACCAACATTTATTTTG
ATTCTTTGGACATCCAGAAGTTTATATTTTATTTTTACCGGGATATGGAATAATATCACA
TATTATTTCACAAGAAAGCGGTAAAAAAGAAACTTTTGGTTGATTAGGAATAATTTATGC
CATATTAGCCATTGGACTTCTTGGATTTATTGTATGAGCCCATCATATATTTAAAGTAGG
AATAGATATTGATACACGAGCTTATTTTACCTCAGACACAATAATTATTGCTGTTCCAAC
AGGAATTAAAATTTTTAGTTGATTAGCAACTCTTCATGGAACTCAAATTAATTATAGTCC
TTCAATATTATGAGGATTAGGATTTATTTTTTTATTCACTGTAGGAGGATTAACAGGAGT
TATTTTAGCTAATTCATCAATTGATATTGCTTTACATGATACATATTATGTTGTTGCTCA
TTTCCATTATGTTTTATCTATAGGAGCTGTATTTGCTATTTTTGGAGGATTTGTTCATTG
ATACCCCTTATTTACAGGATTAGTTTTAAACCCTTACCTATTANNNATTCAATTTATTTC
TATATTCATTGGAGTAAATTTAACCTTTTTTCCCCAACATTTTTTAGGTTTAGCAGGAAT
ACCTCGTCGTTACTCAGATTACCCTGATAGTTTTTTATCGTGGAATATTATCTCCTCATT
AGGTTCTTATATTTCCNTATTCTCAATAATAATAATAATTATTATTATCTGAGAATCAAT
AATTTACCAACGTATTATTTTATTTTCATTAAATATACCTTCATCAATTGAATGATACCA
AAATTTACCTCCTGCAGNACATTCATATCATGAAC-AGATCCACCACCACAGGCCATTTG
ATCTACAAATGCGGTGGTATCGACAAGCGTACTATCGAGAAGTTCGAGAAGGAGGCCCAG
GAGATGGGCAAGGGTTCCTTCAAGTACGCCTGGGTGCTTGACAAGCTGAAGGCTGAGCGC
GAGCGTGGTATCACCATCGACATCGCTCTGTGGAAGTTCGAAACCGCTAAGTACTACGTC
ACCATCATCGACGCTCCTGGCCACAGAGATTTCATCAAGAACATGATCACGGGAACCTCG
CAGGCCGACTGCGCCGTGCTCATCGTGGCCGCCGGTACTGGTGAGTTCGAGGCCGGTATC
TCCAAGAACGGCCAGACCCGCGAGCACGCGCTGCTCGCCTTCACCCTCGGTGTGAAGCAG
CTGATTGTAGGAGTCAACAAAATGGACTCTACCGAGCCCCCATACAGTGAACCTCGTTTT
GAAGAAATCAAGAAGGAAGTGTCCTCCTACATCAAGAAAATTGGTTACAACCCAGCTGCC
GTCGCTTTCGTACCCATTTCTGGCTGGCACGGAGACAACATGTTGGAGCCGTCCACCAAA
ATGCCCTGGTTCAAGGGATGGCAAGTGGAGCGCAAAGAGGGTAAGGCTGAAGGCAAGTGC
CTTATCGAAGCTTTGGATGCTATCCTGCCCCCCGCGCGTCCCACAGACAAACCCCTGCGA
CTTCCCCTCCAGGACGTCTACAAAATCGGTGGTATTGGTACAGTGCCAGTAGGCAGAGTA
GAAACTGGAGTACTCAAGCCTGGTACCATTGTTGTGTTTGCTCCGGCTAACATCACCACT
GAAGTTAAGTCTGTTGAAATGCACCATGAAGCCCTCTCTGAGGCTGTGCCCGGGGACAAC
GTAGGTTTCAACGTCAAGAACGTCTCCGTCAAGGAATTGCGTCGTGGTTACGTCGCTGGC
GATTCCAAGAACAACCCACCCAAGGGAGCTGCCGACTTCACTGCACAAGTCATTGTGCTC
AACCACCCTGGTCAAATCTCCAACGGTTACACTCCTGTACTGGATTGCCACACAGCCCAC
ATTGCCTGCAAATTCGCCGAAATTAAAGAGAAGGTTGACCGTCGTTCTGGTAAATCCACT
GAAGAGAATCCTAAATCCATTAAGTCTGGTGATGCTGCCATTGTCAATCTCGTGCCTTCC
AAGCCTCTGTGCGTGGAAGCCTTCCAGGAGTTCCCGCCTCTGGGTCGTTTCGCCGTGCGT
CTGCACGGTCAAGACGTGCTGGATGCGGCTGCCGAGTTTTCGGTCTGTGGGCGACGCGCT
TAAAGACGGCTTCGACGGGGCGTCGCGAGTCATGATGCCCAACACGGAGTTGGAAGCGCC
TCTTCAGCGGAACGACGCCGCTCCGCACCGAGTCCCGCGGCGAGACCGATACAGGTTTCA
GCTCCGGCCGCACAATCCTGACCACAAAACACCCAGTGTAAAGGACCTAGTGTACTTGGA
ATCATCGCCGGGTTTCTGCGAGAAGAACCCGAGGCTAGGCATCCCCGGTACGCACGGGCG
TGCCTGCAACGACACGAGTATCGGTGTCGACGGCTGCGACCTCATGTGCTGCGGCCGCGG
GTACCGAACCGAGACCATGTTCGTGGTAGAGCGGTGCAAC--------------------
------------------------------------------------------------
------------------------------------------------------------
------------------------------------------------------------
------------------------------------------------------------
------------------------------------------------------------
------------------------------------------------------------
------------------------------------------------------------
------------------------------------------------------------
------------------------------------------------------------
------------------------------------------------------------
------------------------------------------------------------
------------------------------------------------------------
------------------------------------------------------------
------------------------
>MH157623.1 Coenonympha rhodopensis JM4-8 _
AACATTATATTTTATCTTTGGAATTTGAGCAGGTATAGTAGGAACATCCCTTAGTTTAAT
TATTCGAACTGAACTAGGTAATCCAGGATTTTTAATTGGAGATGACCAAATTTATAATAC
TATTGTTACAGCTCATGCTTTTATTATAATTTTTTTTATAGTAATACCCATTATAATTGG
AGGATTTGGTAATTGATTAATCCCTCTTATACTAGGTGCCCCTGATATAGCCTTCCCCCG
AATAAATAATATAAGATTTTGACTTTTACCCCCCTCATTAATTTTACTAATTTCAAGTAG
TATTGTTGAAAATGGAGCAGGAACAGGTTGAACTGTTTACCCCCCTCTTTCCTCTAACAT
TGCTCATGGAGGATCCTCTGTTGACCTTGCTATTTTTTCCCTTCATTTAGCGGGAATTTC
TTCAATCTTAGGAGCTATTAATTTTATTACCACAATTATTAATATACGAATTAATGGAAT
ATCTTATGATCAAATACCTTTATTTGTTTGAGCAGTCGGAATTACAGCTTTACTCTTATT
AATTTCTTTACCTGTTTTAGCGGGAGCTATTACTATATTACTCACTGATCGAAATTTAAA
TACTTCNNNNNNNNNNNNNNNNNNNNNNNNNNNNNNNNNNNNNNNNNNNNNNNNNNNNNN
NNNNNNNNNNCACCCAGAAGTTTATATTTTAATTTTACCNGGATTTGGAATAATCTCCCA
TATTATTTCTCAAGAAAGTGTAAAAAANGAAACTTTTGGATGTTTAGGAATAATTTATGC
TATACTAGCTATTGGTCTTCTTGGATTTATTGTTTGAGCTCATCATATATTTACAGTAGG
GATAGATATCGATACTCGAGCTTATTTCACCTCAGCAACTATAATTATTGCAGTTCCTAC
AGGAATTAAAATTTTTAGCTGATTAGCAACTCTTCATGGAACTCAAATTAATTATAGACC
TTCAATATTATGAGGATTAGGATTTATTTTTCTATTTACAGTAGGAGGATTAACTGGAGT
TATTTTAGCTAACTCATCTATTGATATTGCTTTACATGACACATATTATGTTGTTGCACA
TTTTCATTATGTTTTATCTATAGGAGCTGTATTTGCTATTTTAGGAGGATTTGTTCACTG
ATACCCCTTATTTACAGGATTAGTTTTAAATCCTTATTTATTAAAAATTCAATTTATCTC
TATATTTATCGGAGTAAATTTAACCTTTTTCCCCCAACATTTTTTAGGATTAGCAGGAAT
ACCCCGTCGTTACTCAGATTACCCTGACAGTTTTTTATCTTGAAATATTATTTCCTCATT
AGGTTCTTATATTTCTTTATTTTCAATAATAATAATTATTATTATTATTTGAGAATCAAT
AATTTATCAACGTATTATTTTATTTTCATTAAACATACCTTCCTCAATTGAATGAT----
------------------------------------------------------------
-TCTACAAATGCGGTGGTATCGACAAGCGTACCATCGAGAAGTTCGAGAAGGAGGCCCAG
GAGATGGGCAAGGGTTCCTTCAAGTACGCCTGGGTGCTGGACAAACTGAAGGCTGAGCGC
GAGCGTGGTATCACCATCGACATCGCTCTGTGGAAGTTCGAGACCGCCAAGTACTACGTC
ACCATCATCGACGCCCCCGGCCACAGAGATTTCATCAAGAACATGATCACGGGAACCTCG
CAAGCCGACTGCGCCGTGCTCATCGTGGCCGCCGGTACCGGTGAGTTCGAGGCCGGTATC
TCCAAGAACGGCCAGACCCGCGAGCACGCGCTGCTCGCCTTCACCCTCGGTGTGAAGCAG
CTGATCGTAGGAGTCAACAAAATGGACTCGACTGAGCCTCCCTACAGCGAACCTCGTTTC
GAGGAAATCAAGAAGGAAGTATCCTCCTACATTAAGAAAATTGGTTACAACCCAGCTGCT
GTCGCTTTCGTACCCATTTCTGGATGGCACGGAGACAACATGTTGGAGCCGTCCACCAAA
ATGCCATGGTTCAAGGGATGGCAAGTGGAGCGCAAAGAGGGCAAGGCTGAAGGCAAGTGC
CTCATCGAAGCTCTGGATGCCATCCTGCCCCCTGCGCGTCCCACAGACAAGCCCCTGCGA
CTTCCCCTCCAGGACGTCTACAAAATCGGTGGTATTGGTACAGTGCCAGTAGGCAGAGTA
GAAACTGGTGTCCTCAAGCCTGGTACCATTGTTGTGTTCGCTCCGGCTAACATCACCACT
GAAGTAAAGTCTGTTGAAATGCACCACGAAGCCCTCTCTGAGGCTGTGCCCGGAGACAAC
GTAGGTTTCAACGTCAAAAACGTCTCTGTCAAGGAATTGCGCCGTGGTTACGTCGCTGGC
GACTCCAAGAACAACCCACCCAAGGGAGCTGCTGACTTCACYGCACAAGTCATTGTGCTC
AACCACCCCGGTCAAATCTCCAAWGGTTACACGCCTGTACTGGATTGCCACACAGCCCAC
ATTGCCTGCAAATTTGCCGAAATTAAAGAAAAGGTTGACCGTCGTTCTGGTAAATCCACT
GAAGAGAATCCTAAATCCATCAAGTCTGGTGATGCTGCCATTGTCAACCTTGTGCCTTCC
AAGCCTCTGTGTGTG---------------------------------------------
CTGCACTGTCAAGACGTGTTGGATGCGGTTGCCGAGTTTTCGGTCCGTGGGCGACGCGTT
GAAGGACGGCTTCGACGGGGCGTCGCGAGTCATGATGCCCAACACGGAGTTGGAAGCGCC
TCTTCAGCGGAACGACGCCGCTCCGCACAGAGTGCCGCGGCGAGACCGATACAGGTTTCA
GCTCCGGCCGCACAATCCTGACCACAAAACACCCGGGGTCAAGGACCTAGTGTACTTGGA
GTCATCGCCGGGTTTCTGCGAGAAGAACCCGAGGCTGGGCATCCCCGGTACGCACGGGCG
TGCCTGCAACGACACGAGTATCGGCGTCGA------------------------------
----------------------------------------CGATGTCATTGAAGCGGGCA
GCATGGCTGTGGACTCCATGCCGCTGCCACAGCCGGCCGACATCCCTGAAATCAAATTAT
TCGGGAGATGGAGCTGCTACGATGTCCAGGTTTCGGATATGTCTCTACAAGATTACATTT
CCGTAAAGGAGAAGTACGCTAAGTACCTGCCTCATTCGGCAGGTAGGTATGCCCACAAAC
GATTCCGTAAAGCGCAGTGCCCTATCGTAGAGCGACTGACGAATTCGCTGATGATGCACG
GAAGGAACAACGGCAAGAAACTCATGGCCGTTCGCATCGTCAAGCATGCATTCGAGATCA
TCCACCTTCTAACAGGTGAGAACCCATTGCAAGTTCTTGTAACTGCTATCATCAACTCTG
GACCTCGTGAAGACTCCACCAGAATCGGTCGCGCCGGTACAGTGCGTCGTCAGGCTGTGG
ACGTATCGCCTCTCCGCCGTGTCAATCAAGCTATTTGGCTGCTGTGCACMGGAGCCCGAG
AGGCAGCATTCAGAAACATCAAAACTATTGCTGAGTGTGTTGCAGACGAACTTATCAATG
CTGCCAAGGGNTCCTCCAACTCTTATGCCATCAAGAAGAAGGACGA--------------
----------------------------------------------------------GC
CAAGAAGGTCATCATCTCTGCACCCAGCGCCGACGCACCCATGTTTGTTGTTGGTGTCAA
CCTTGAAGCCTACGACCCATCCTTCAAAGTCATCTCCAATGCCTCGTGCACAACCAACTG
CTTGGCTCCTCTCGCCAAGGTCATCCATGACAACTTTGAAATCATTGAAGGTCTCATGAC
AACTGTCCACGCTACCACAGCAACCCAGAAGACTGTAGATGGACCCTCTGGTAAGCTTTG
GCGTGACGGTCGTGGCGCTCAACAGAATATCATTCCTGCTTCTACCGGTGCAGCTAAAGC
TGTCGGAAAGGTGATTCCAGCTTTGAATGGAAAACTGACTGGCATGGCCTTCCGTGTGCC
TGTTGCCAATGTATCAGTTGTGGATCTGACTGTCCGCCTCGGCAAGCCTGCCAGCTATGA
AGCCATCAAGCAAAAGGTCAAGGAAGCAGCTGAAGGTCCCCTCAAGGGCATCCTCGGATA
CACTGAAGATCAAGTTGTGTCAAGTGATTTCATTGGTGACTCTCACTCTTCAATCTTTGA
TGCTGCTGCTGGTATTTCTCTGAATGACAACTTTGTCAAACTCATCAGCTGGTACGACAA
CGAATATGGCTACTCCAGCCGTGTCATT
>DQ338802.1 Oressinoma typhla CP07-71
-------------------------TGAGCAGGTATAGTAGGAACCTCCCTCAGTCTAAT
TATTCGAACAGAATTAGGAAATCCTGGATTTTTGATTGGAAACGATCAAATTTATAATAC
TATTGTTACAGCTCATGCTTTTATTATAATTTTTTTTATGGTAATGCCTATCATAATTGG
AGGATTTGGTAACTGATTAATCCCTTTAATATTAGGGGCTCCAGATATAGCTTTCCCCCG
AATAAATAATATAAGATTTTGACTTCTCCCCCCCTCTTTAATATTATTAATTTCAAGTAG
TATTGTCAAAAATGGAGCTGGAACAGGATGAACAGTTTACCCCCCACTTTCATCTAATAT
TGCTCATGGTGGATCTTCAGTTGATTTAGCTATTTTTTCCTTACATTTAGCTGGAATTTC
ATCCATTTTAGGGGCTATTATTTTTATCACTACAATTATCAATATACGAGTTAATAATAT
ATCTTATGATCAAATACCTTTATTTGTTTGAGCTGTTGGAATTACAGCTTTACTTTTACT
ACTTTCTTTACCTGTTTTAGCAGGAGCTATTACTATACTTCTTACAGATCGAAATTTAAA
TACCTCTTTTTTTGATCCGGCAGGAGGTGGAGATCCTATTTTATATCAACACTTATTTTG
ATTTTTTGGTNNNNNTGAAGTTTATATATTAATTAAACCTGGATTTGGGATAATTTCCCA
TATTATTTCCCAAGAAAGAGGGAAAAAAGAAACTTTTGGATGTTTAGGAATAATTTATGC
TATATTAGCAATTGGATTATTAGGATTTATTGTTTGAGCTCATCATATATTCACAGTAGG
TATAGATATTGATACCCGAGCTTATTTTACTTCCGCAACAATAATTATTGCAGTACCTAC
AGGAATTAAAATTTTTAGATGATTAGCAACTCTTCACGGAACTCAAATTAATTATAGACC
ATCTATATTATGAGGATTAGGATTTATTTTTTTATTTACTGTAGGAGGTTTAACTGGAGT
AATTTTAGCTAATTCATCTATTGATATTGCCCTTCATGATACATATTATGTAGTCGCCCA
TTTCCATTATGTTTTATCAATAGGAGCAGTATTTGCTATTTTAGGAGGTTTTATTCATTG
GTATCCCCTTTTTACAGGATTAACACTTAACCCTTACTTATTAAAAATTCAATTTATTTC
AATATTTATTGGAGTAAATTTAACATTTTTTCCCCAACATTTTTTAGGTTTAGCAGGCAT
ACCTCGACGATACTCTGATTACCCCGATAGTTTTTTATCTTGAAATATTATTTCCTCTTT
AGGATCTTATATTTCTCTTTTTTCTACTATATTAATTATTCTTATTATTTGAGAATCTAT
AATCTATCAACGTATTATTTTATTTCCTTTAAACATACCCTCATCCATTGAATGATATCA
AAATTCCCCTCCCTCTGAACATTCTTATAATGAAA-------------------------
---------------------------------ATTGAGAAGGTCGAGAAGGAGGCCCAG
GAGATGGGTCAAGGCTCCTTCAAATACGCAGGGGTGGTGGACAAACTGAAGGCTGAACGC
GAACGTGGTATCACCATCGACATTGCTTTGTGGAAATTCGAGACCGCCAAGTACTACGTC
ACCATCATCGACGCTCCMGGGCACAGAGATTTCATCAAGAACATGATCACAGGAACCTCG
CAGGCCGATTGTGCTGTGCTCATCGTGGCTGCCGGTACTGGTGAGTTCGAAGCCGGTATT
TCCAAGAACGGCCAAACCCGTGAGCACGCCCTGCTCGCCTTCACCCTGGGTGTCAAGCAG
CTGGTTGTAGGAGTCAACAAAATGGACTCTACTGAGCCCCCATACAGTGAACCTCGTTTT
GAGGAAATCAAGAAGGAAGTATCCTCCTACATTAAGAAGATCGGTTACAATCCAGCTGCC
GTCGCTTTCGTACCCATTTCTGGCTGGCACGGAGACAACATGCTGGAGGCGTCCACCAAA
ATGCCCTGGTTCAAGGGATGGCAGGTGGAGCGTAAAGAAGGCAAGGCTGAAGGTAAGTGC
CTCATAGAAGCCTTGGACGCCATTCTGCCCCCAGCACGTCCCACAGACAAGGCCCTGCGA
CTTCCCCTTCAGGATGTCTACAAAATCGGTGGTATTGGTACAGTGCCAGTAGGCAGAGTA
GAGACTGGTGTTCTCAAACCCGGTACCATTGTTGTCTTTGCCCCGGCCAACATCACCACT
GAAGTCAAGTCTGTTGAGATGCACCACGAAGCCCTCCCTGAGGCTGTGCCTGGAGACAAT
GTAGGATTCAACGTCAAGAACGTCTCTGTGAAGGAATTGCGTCGTGGTTATGTTGCTGGA
GACTCCAAGAACAACCCACCCAAGGGTGCTGCTGACTTCACTGCACAAGTCATTGTGCTC
AACCACCCTGGTCAAATTTCCAACGGATACACACCTGTATTGGATTGCCACACAGCCCAC
ATTGCCTGCAAATTCGCTGAAATTAAAGAAAAGGTAGACCGTCGTTCTGGTAAATCCACT
GAAGATAATCCTAAATCCATCAAATCTGGTGATGCTGCTATCGTCAACCTTGTACCTTCT
AAACCTCTGTGTGTAGAAGCCTTCCAGGAGTTCCCACCTCTTGGTCGTTTTGCTGTGCGT
-------GTGANGACGTGCTGGATGACACTGCCGAGTTTTCGGTCTGTGGGCGACGCATT
GAAAGATGGCTTCGACGGTGCGTCTCGGGTCATGATGCCCAATACTGAGTCTGAGGCGCC
CGTACAACGAAACGACKCCKCTCCCAACATAGTCCCGCGACGGGACCGATACACGTTTCA
ACTCCGGCCGCACAACCCCGATCACAAAACACCCGGGGTTAACGACCTAGTGTACTTGGA
ATCATCACCGGGTTTCTGCGAAAAGAACCCAAGGCTAGGCATCCCCGGTACGCACGGGCG
TGCCTGCAACGACACGAGTATCGGAGTCGACGGCTGCGACTTGATGTGCTGCGGCCGCGG
GTACCGGACCGAGACGATGTTCGTAGTGGAGCGGTGCAAC--------------------
-----------------------------------------GTACCNNANATCAAGTTGT
TCGGAAGATGGAGCTGCTACNATGTGCAGGTGTCGGATATGTCTCTTCAAGATTACATTT
CCGTGAAGGAAAAGTACGCTAAATACCTGCCCCACTCGGCAGGTAGGTATGCTCACAAAC
GCTTCCGTAAAGCGCAGTGCCCTATCGTCGAGCGACTGACTAACTCACTGATGATGCACG
GAAGAAACAACGGCAAGAAATTGATGGCTGTTCGCATCGTTAAGCATGCTTTTGAGATCA
TCCACCTTTTGACTGGCGAAAACCCACTGCAGGTTCTAGTAACAGCCATTATCAACTCCG
GACCCCGTGAAGACTCTACCAGAATTGGTCGTGCTGGTACAGTGCGTCGTCAGGCAGTAG
ATGTTTCACCACTTCGCCGGGTCAATCAAGCCATTTGGTTATTGTGCACAGGAGCCCGTG
AGGCTGCCTTCAGGAACATCAAAACAATTGCAGAGTGTGTTGCTGATGAACTCATCAATG
CTGCAAAGGGTTCATCAAACTCATACGCTATTAAGAAGAAGGATGAACTTGAGCGTGTGT
AGAATCAACTGGTGTTTTCACCACAACAGACAAGGCATCTGCTCACTTGGAAGGTGGTGC
CAAGAAGGTCATCATCTCTGCACCCAGTGCAGATGCACCTATGTTTGTAGTAGGAGTCAA
CCTTGAAGCTTATGATCCATCCTTCAAAGTCATCTCCAATGCCTCATGCACAACCAACTG
CTTGGCTCCTTTGGCTAAGGTCATTCATGACAACTTCGAAATTGTTGAAGGTCTTATGAC
AACCGTTCATGCAACCACTGCAACACAGAAGACAGTAGACGGACCCTCTGGTAAACTCTG
GCGTGATGGCCGTGGTGCTCAACAGAACATCATTCCTGCTTCCACTGGGGCAGCTAAAGC
TGTTGGTAAAGTGATTCCAGCTTTAAATGGAAAACTGACTGGTATGGCTTTCCGTGTACC
TGTTGCCAATGTTTCAGTAGTAGATCTGACTGTCCGTCTTGGCAAGCCTGCTAGCTATGA
TGCCATTAAGCAAAAAGTCAAGGAAGCTGCTGAAGGTCCCCTCAAGGGCATTCTCGGATA
CACTGAAGACCAAGTAGTATCATCAGACTTCATTGGTGATACTCACTCTTCCATCTTTGA
TGCTGCTGCTGGTATCTCTCTGAATGACAACTTTGTGAAGCTTATCAGCTGGTATGACAA
TGAGTATGGTTACTCNAGCCGTGTNATT
>DQ338818.1 Argyronympha rubianensis NW136-3
-------------------------TGAGCAGGTATAGTAGGAACATCTTTAAGTCTTAT
TATTCGATTAGAATTAGGAAACCCCGGATTTTTAATTGGAGATGATCAAATTTATAATAC
TATTGTTACAGCTCATGCTTTTATTATAATTTTTTTTATAGTTATACCTATTATAATTGG
AGGATTTGGAAATTGATTAGTTCCTTTAATATTAGGAGCCCCTGATATAGCTTTCCCCCG
AATAAATAATATAAGATTTTGACTTCTCCCCCCTTCCTTAATACTTTTAATTTCAAGAAG
TATTGTAGAAAATGGAGCAGGAACTGGATGAACGGTTTACCCCCCTTTATCTTCTAATAT
TGCTCACGGAGGATCTTCAGTTGATTTAGCAATTTTTTCTTTACATTTAGCAGGTATTTC
TTCAATTTTAGGAGCTATTAATTTTATTACAACTATTATTAATATACGAATTAATAATAT
ATCTTATGATCAAATACCCTTATTTGTTTGAGCTGTAGGAATTACAGCTTTATTATTATT
ACTTTCTTTACCAGTTTTAGCTGGAGCTATTACTATATTATTAACAGATCGTAATTTAAA
TACTTCTTTTTTTGATCCAGCAGGAGGAGGAGATCCTATTTTATACCAACATTTATTTTG
ATTTTTTGGTCACCCTGAAGTNNNNNNNNNNNNNNNNNNNNNNNNNNNNNNNNNNNNNNA
TATTATTNNNCAAGAAAGTGGAAAAAAAGAAACTTTTGGTTGTTTAGGAATAATTTATGC
TATACTAGCAATTGGATTATTAGGATTTATTGTATGAGCTCATCATATATTTACTGTAGG
AATAGATATTGATACTCGAGCTTATTTTACTTCAGCTACAATAATTATTGCTGTTCCAAC
AGGAATTAAAATTTTTAGTTGATTAGCAACTCTTCATGGAACACAAATTAATTATAGTCC
ATCAATATTATGAGGATTAGGATTTATTTTTTTATTTACTGTAGGAGGATTAACTGGAGT
AATTTTAGCTAATTCTTCTATTGATATCTCCCTTCATGATACTTACTATGTTGTAGCCCA
CTTTCATTATGTTTTATCTATAGGAGCTGTATTTGCTATTTTAGGAGGATTTGTTCATTG
ATACCCTCTTTTTACAGGATTAGTTCTTAACCCTTATTTATTACAAATTCAATTTATTAC
TATATTTTTTGGAGTTAATTTAACTTTTTTTCCTCAACNTTTTTTAGGACTTGCAGGAAT
GCCACGTTGTTATTCTGATTATCCTGACAGTTTTTTATCTTGAAATTTTATTTCTTCCTT
TGG---------------------------------------------------------
------------------------------------------------------------
------------------------------------------------------------
------------------------------------------------------------
------------------------------------------------------------
------------------------------------------------------------
------------------------------------------------------------
------------------------------------------------------------
------------------------------------------------------------
------------------------------------------------------------
------------------------------------------------------------
------------------------------------------------------------
------------------------------------------------------------
------------------------------------------------------------
------------------------------------------GTGCCAGTAAGTAGAGTA
GAAACTGGTATCCTCAAACCAGGTACCATTGTTGTTTTTGCTCCTGCCAATATCACCACT
GAAGTTAAATCTGTTGAGATGCATCACGAAGCCCTTCCCGAGGCTGTCCCTGGTGACAAT
GTTGGCTTCAACGTCAAGAACGTCTCTGTCAAGGAATTGCGTCGTGGCTACGTCGCTGGT
GACTCCAAGAACAACCCACCTAAGGGAGCTGCAGACTTCACTGCACAAGTCATTGTGCTC
AATCACCCTGGTCAAATCTCTAATGGTTACACGCCTGTATTGGATTGCCACACAGCCCAC
ATTGCCTGCAAATTCGCTGAAATCAAAGAGAAGGTTGACCGTCGTACTGGTAAATCCACT
GAAGATAATCCTAAAGCTATCAAATCTGGTGATGCTGCTATTGTCAACCTTGTACCTTCC
AAACCTCTTTGTGTGGAAGCCTTCCAGGAATTCCCACCTCTCGGTCGTTTCGCTGTACGT
------------------------------------------------------------
------------------------------------------------------------
------------------------------------------------------------
------------------------------------------------------------
------------------------------------------------------------
------------------------------------------------------------
----------------------------------------AGATGGCGCCGAAGCAGGCA
GCATGGCTGTCGAATCCATGCCACTGCCACAACCGGCAGACATTCCTGAAATCAAATTAT
TTGGAAGATGGAGTTGCTACGATGTCCAGGTGTCCGATATGTCGCTACAAGATTACATAT
CTGTGAAGGAAAAGTATGCGAAATTCCTGCCCCACTCGGCAGGTAGGTATGCCCACAAAC
GGTTCCGTAAAGCGCAGTGCCCTATCGTCGAGCGTCTGACTAACTCTCTGATGATGCAYG
GAAGAAACAATGGTAAAAAACTGATGGCCGTTCGCATCGTCAAGCACGCTTTCGAGATCA
TCCACCTTCTGACTGGTGAAAATCCACTGCAGGTTCTTGTAACTGCCATCATCAACTCAG
GACCTCGTGAAGATTCTACTAGGATCGGTCGTGCTGGTACTGTGCGTCGTCAGGCTGTGG
ATGTGTCACCACTCCGCCGAGTCAATCAAGCCATTTGGCTATTGTGCACAGGAGCACGGG
AAGCTGCATTCAGAAACATTAAAACCATCGCTGAGTGTGTTGCTGATGAACTTATCAATG
CTGCTAAGGGTTCATCTAACTCTTATGCCATTAAGAAGAAGGACGAACTGGAGCGTGTGT
AGAATCAACAGGAGTCTTCACAACAATAGATAAGGCATCTGCTCACTTGGACGGTGGTGC
CAAGAAAGTCATCATCTCTGCACCCAGTGCTGATGCACCTATGTTTGTTGTYGGTGTTAA
CCTAGAATCGTATGACCCATCCTACAAAGTCATCTCTAATGCTTCATGCACAACCAACTG
CTTGGCTCCACTTGCCAAGGTCATCCATGACAACTTTGAAATTATTGAAGGTCTCATGAC
CACAGTTCATGCCACAACTGCAACCCAAAAGACTGTGGATGGACCCTCTGGCAAGCTGTG
GCGTGATGGCCGCGGTGCACAACAGAATATCATTCCTGCTTCTACTGGTGCAGCTAAAGC
TGTTGGTAAGGTTATTCCTGCTCTCAACGGGAAGYTGACTGGTATGGCATTCCGTGTACC
AGTTSCTAATGTATCAGTTGTAGACCTAACTGTCCGCCTTGGCAAACCTGCAAGCTATGA
TGCCATCAAGCAGAAAGTCAAGGCAGCTGCAGAGGGCCCCCTTAAAGGCATTCTCGCTTA
CACTGAAGATCAAGTTGTATCAACTGACTTTATTGGTGACTCTCACTCTTCCATCTTCGA
TGCTGCTGCGGGTATCTCTCTGAATGACAATTTCGTTAAGCTTATCAGCTGGTATGACAA
TGAGTATGGATACTCAAGCCGTGTCATTATTAGAAGGCGTTGTCATGGAACTTGCTGACT
GTGCTCTACCACTTCTTGCTGGTGTCCTACCCACGGCTAACCCTGAGGAAGCATTTAAAG
ATGTCGCTGCTGCTTTTCTTGTTGGTGCTATGCCAAGAAGGGAAGGAATGGAGAGGAAGG
ATCTCCTCTCTGCCAATGTACGCATTTTCAAAGAACAGGGGCAGGCTTTAGATAAAGTTG
CCCGTAAGGATGTAAAGGTTCTAGTCGTTGGTAACCCAGCTAACACAAATGCATTGATCT
GTGCCAAGTATGCTCCGTCAATTCCTAAAGAAAATTTCACAGCCATGACTCGCCTCGATC
AGAATCGTGCTCAATCTCAACTTGCCGCCAAACTYGGAGTACCTGTGCATGATGTTAAGA
ATGTAATTATTTGGG-
>GQ357209.1 Oressinoma sorata CP06-89
AACTTTATATTTTATTTTTGGAATTTGAGCAGGTATAGTAGGAACTTCTCTCAGTTTAAT
TATTCGAACAGAATTAGGAAATCCTGGATTTTTAATTGGAGATGATCAAATTTATAATAC
TATTGTTACAGCTCATGCTTTTATTATAATTTTTTTTATAGTAATACCTATTATAATTGG
AGGATTTGGTAATTGATTAATCCCTTTAATATTAGGAGCCCCCGATATAGCTTTCCCCCG
AATAAATAACATAAGATTTTGACTTTTACCCCCCTCTTTAGTTTTATTAATTTCAAGTAG
CATCGTCGAAAATGGAGCTGGAACAGGATGAACAGTTTACCCCCCACTTTCATCTAATAT
TGCTCATGGTGGATCTTCAGTTGATTTAGCTATTTTCTCTTTACATTTAGCTGGGATTTC
ATCTATCTTAGGAGCTATTAATTTTATTACCACAATTATTAATATACGAGTTAATAGTAT
ATCTTATGATCAAATACCTTTATTTGTTTGAGCTGTTGGAATTACAGCTTTACTTTTATT
ACTTTCTTTACCTGTTTTAGCAGGAGCTATTACTATACTTCTTACAGATCGAAACTTAAA
TACTTCTTTTTTTNNNNNNNNNNNNNNNNNNNNNNNNNNNNNNNNNNNNNNNNNNNTTTG
ATTTTTTGGNCNNNNAGAAGTTTATATTTTAATTTTACCTGGATTTGGAATAATTTCTCA
TATTATTTCCCAAGAAAGAGGAAAAAAAGAAACCTTTGGCTGTTTAGGAATAATTTATGC
TATATTAGCAATTGGATTATTAGGATTTATTGTTTGAGCTCATCATATATTCACTGTAGG
TATAGATATTGATACTCGAGCTTATTTTACTTCAGCAACAATAATTATTGCAGTTCCTAC
TGGAATTAAAATTTTTAGATGACTGGCAACTCTTCACGGAACTCAAATTAATTATAGACC
ATCCATATTATGAAGATTAGGATTTATTTTTTTATTTACTGTAGGAGGCTTAACTGGAGT
AATTTTAGCTAATTCATCTATTGATATTGCTCTTCACGATACTTATTATGTAGTAGCCCA
TTTTCATTATGTTTTATCAATAGGAGCAGTATTTGCCATTTTAGGAGGATTTGTCCATTG
ATACCCTCTTTTTACAGGATTAGCACTTAATCCTTACTTATTAAAAATTCAATTTATCTC
AATGTTCATTGGAGTAAACCTAACATTTTTTCCCCAACACTTTTTAGGTTTAGCAGGTAT
ACCTCGACGATACTCTGACTACCCTGATAGTTTTTTATCTTGAAATATCATTTCCTCTTT
AGGTTCATATATTTCTCTTTTTTCCACAATATTAATTATTCTTATTATTTGAGAATCAAT
AATTTACCAACGTATTGTATTATT------------------------------------
-----------------------------------CAAGTCCACCACCACAGGACATTTG
ATTTACAAATGCGGTGGTATCGACAAACGTACTATTGAGAAGTTCGAGAAGGAGGCCCAG
GAGATGGGCAAAGGCTCCTTCAAATATGCATGGGTGTTGGACAAACTAAAGGCTGAACGC
GAGCGTGGTATCACCATCGACATCGCTTTGTGGAAATTCGAGACCGCTAAGTACTACGTC
ACCATCATCGACGCTCCCGGGCACAGAGATTTCATCAAGAACATGATCACGGGAACCTCG
CAGGCCGATTGTGCTGTGCTCATCGTGGCCGCCGGTACTGGTGAGTTCGAAGCCGGTATC
TCCAAGAACGGCCAAACCCGTGAGCACGCCCTGCTCGCCTTCACCCTCGGTGTCAAGCAG
CTGGTTGTAGGAGTCAACAAAATGGACTCTACTGAGCCCCCATACAGTGAACCTCGTTTT
GAGGAAATCAAGAAGGAAGTATCCTCCTACATTAAGAAGATCGGTTACAATCCAGCTGCC
GTCGCTTTCGTACCCATTTCTGGCTGGCACGGAGACAACATGCTGGAGGCGTCCACCAAA
ATGCCCTGGTTCAAGGGATGGCAAGTGGAGCGTAAAGAGGGCAAGGCTGAAGGTAAGTGC
CTCATTGAAGCCTTGGACGCCATTCTGCCACCAGCACGTCCCACAGACAAGGCCCTGCGA
CTTCCCCTTCAGGATGTCTACAAAATCGGTGGTATTGGTACAGTGCCAGTAGGCAGAGTA
GAGACTGGTGTTCTCAAACCCGGTACCATTGTCGTCTTTGCCCCGGCCAACATCACCACT
GAAGTCAAGTCTGTTGAGATGCACCACGAAGCCCTCCCTGAGGCTGTGCCTGGAGACAAT
GTAGGATTCAACGTCAAGAACGTCTCTGTTAAGGAATTGCGTCGTGGTTATGTTGCTGGA
GACTCCAAGAACAACCCACCCAAGGGAGCTGCTGACTTCACTGCACAAGTCATTGTGCTC
AACCACCCTGGTCAAATTTCCAACGGATACACACCTGTATTGGATTGCCACACAGCCCAC
ATTGCGTGCAAATTCGCTGAAATTAAAGAAAAGGTAGACCGTCGTTCTGGTAAATCCACT
GAAGATAATCCCAAATCCATCAAATCTGGTGATGCTGCTATCGTCAACCTTGTACCTTCT
AAACCTCTTTGTGTAGAAGCCTTCCAGGAGTTCCCACCTCTTGGTCGTTTTGCTGTGCGT
----------------------------------------------GTGGGCGACGCTTT
GAAAGATGGCTTCGACGGTGCGTCGCGGGTCATGATGCCCAATACGGAGGTTGAGGCGCC
GCTGCAGCGAAACGACGCCGCTCCGCACAGGGTCCCGCGACGGGACCGATACAGGTTTCA
ACTCCGGCCGCACAACCCCGATCACAAAACACCCGGGGTCAAGGACCTAGTGTACTTGGA
ATCATCACCGGGTTTCTGCGAAAAGAACCCAAGGCTAGGCATCCCCGGTACGCACGGGCG
TGCCTGCAACGACACGAGTATCGGAGTCGACGGCTGCGACCTGATGTGCTGCGGCCGCGG
GTACCGGACCGAGACGATGTTCGTAGTGGAGCGGTGCAACAGATGNCNNNNNNNNNNNCA
GCATGGCTGTGGATTCCATGCCACTGCCACAGCCGGCAGACATTCCGGAAATTAAATTGT
TCGGAAGATGGAGCTGCTACGATGTGCAGGTGTCGGATATGTCTCTTCAAGATTACATTT
CCGTGAAGGAAAAGTATGCTAAATACCTGCCCCACTCGGCAGGTAGGTATGCTCACAAAC
GCTTCCGTAAAGCTCAGTGCCCTATCGTCGAGCGACTGACTAACTCACTGATGATGCACG
GAAGAAACAACGGCAAGAAACTTATGGCTGTTCGCATCGTTAAGCATGCTTTTGAGATCA
TCCACCTTTTGACTGGTGAAAACCCACTGCAGGTTCTAGTAACAGCCATTATCAACTCCG
GACCTCGTGAAGACTCTACCAGAATTGGTCGTGCTGGTACAGTGCGTCGTCAGGCAGTAG
ATGTTTCACCACTTCGCCGGGTCAATCAAGCCATTTGGTTATTGTGCACAGGAGCCCGTG
AGGCTGCCTTCAGGAACATCAAAACAATTGCAGAGTGTGTTGCTGATGAACTCATCAATG
CTGCAAAGGGTTCATCAAACTCATACGCTATTAAGAAGAAGGACGAACTTGAGCGTGTGT
AGAATCAACTGGTGTTTTCACCACAACAGACAAGGCATCTGCTCACTTGGAAGGTGGTGC
CAAGAAAGTCATCATCTCCGCACCCAGCGCAGATGCACCTATGTTTGTAGTAGGAGTCAA
TCTTGAAGCTTATGACCCATCCTTCAAAGTCATCTCCAATGCCTCATGCACAACCAACTG
CTTGGCTCCTTTGGCTAAGGTCATTCATGACAACTTTGAAATTGTTGAAGGTCTTATGAC
AACCGTTCATGCCACCACTGCCACACAGAAGACAGTAGACGGGCCCTCTGGCAAACTCTG
GCGTGATGGCCGTGGTGCTCAACAGAACATCATTCCTGCTTCCACTGGGGCAGCTAAAGC
TGTTGGTAAAGTGATTCCAGCTTTAAATGGAAAACTGACTGGTATGGCTTTCCGTGTACC
TGTTGCCAATGTTTCAGTAGTAGATCTGACTGTCCGTCTTGGCAAGCCTGCTAGTTATGA
TGCCATTAAGCAAAAAGTCAAGGAAGCTGCTGAAGGTCCCCTCAAGGGCATTCTGGGATA
CACTGAAGACCAAGTAGTATCATCAGACTTCATTGGTGACACTCACTCTTCCATCTTTGA
TGCTGCTGCTGGTATCTCTCTGAATGACAACTTTGTGAAGCTTATCAGCTGGTATGACAA
TGAGTATGGTTACTCGAGCCGTGTCATT--------------------------------
------------------------------------------------------------
--------------TTCCTTGTGGGTGCCATGCCCAGAAGGGAAGGTATGGAGAGGAAAG
ACCTACTCTCTGCCAATGTGAGAATTTTCAAAGAGCAAGGACAGGCTTTATATAAAGTAG
CCCGTAAGGATGTGAAAGTCCTTGTGGTTGGTAACCCANCGAACACAAATGCATTGATCT
GCTCCAAATATGCACCTTCTATTCCTAAAGAAAACTTTACAGCGATGACTCGTCTCGACC
AGAACCGTGCTCAATCTCAACTGGCTGCAAAAATTGGTGTGCCAGTCCAGGATGTAAAAA
ANGNNATTATTTGGG-
>EU920739.1 Triphysa phryne CP16-21
------------------------------------------------------------
------------------------------------------------------------
------------------------------------------------------------
------------------------------------------------------------
-----------------TTTGACTTCTTCCCCCTTCATTAATTCTTTTGATTTCAAGTAG
TATTGTAGAAAATGGAGCAGGTACTGGATGAACTGTATATCCCCCTTTATCATCTAACAT
TGCTCACGGAGGCTCTTCTGTCGATCTTGCTATTTTTTCTCTTCATTTAGCAGGTATTTC
CTCAATTTTAGGAGCTATTAATTTTATTACAACAATTATTAATATACGAGTTAATGGAAT
ATCATATGATCAAATACCCCTATTTGTTTGAGCTGTCGGAATTACAGCCTTACTTTTATT
ACTTTCTTTACCAGTATTAGCAGGAGCTATTACTATACTTCTTACAGATCGAAACTTAAA
TACTTCTTTTTTTGATCCTGCTGGAGGAGGAGACCCTATTTTATACCAACATTTATTTTG
ATTTTTTGGTCATCCAGAAGTTTATATTTTAATTTTACCTGGATATGGTATAATNNCATA
TNTTATNNNNCAAGAAAGCGGTAAAAAAGAAACTTTTGGATGTTTAGGTATAATTTATGC
AATACTAGCTATTGGCCTTCTAGGATTTATTGTTTGAGCTCATCATATATTTACAGTAGG
AATAGATATTGATACACGAGCTTATTTTACTTCTGCAACAATAATCATTGCTGTACCAAC
AGGAATTAAAATTTTTAGTTGATTAGCAACTCTTCATGGAACTCAAATTAATTATAGTCC
TTCAATACTTTGAGGCTTAGGATTTATTTTTTTATTTACTGTAGGAGGATTAACGGGAGT
TATTCTAGCCAATTCATCAATTGATATTGCTCTACATGATACTTATTATGTTGT------
------------------------------------------------------------
------------------------------------------------------------
------------------------------------------------------------
------------------------------------------------------------
------------------------------------------------------------
------------------------------------------------------------
-----------------------------------CAAGTCCACCACCACAGGGCACTTG
ATTTACAAATGCGGCGGTATCGACAAGCGTACCATCGAGAAGTTCGAGAAGGAGGCCCAG
GAGATGGGCAAGGGTTCCTTCAAATACGCCTGGGTGTTGGACAAACTGAAGGCTGAGCGC
GAGCGCGGTATCACCATCGACATCGCCCTGTGGAAGTTCGAGACCGCAAAGTACTACGTC
ACCATCATCGACGCTCCCGGCCACAGAGATTTCATCAAGAACATGATCACGGGCACCTCG
CAGGCCGACTGCGCCGTGCTCATCGTGGCCGCCGGTACCGGTGAGTTCGAGGCCGGCATC
TCCAAGAACGGGCAGACCCGCGAGCACGCGCTGCTCGCCTTCACGCTCGGTGTGAAGCAG
CTGATCGTAGGAGTCAACAAGATGGACTCCACCGAGCCTCCCTACAGTGAACCTCGTTTC
GAGGAAATCAAGAAGGAAGTATCCTCCTACATCAAGAAGATCGGTTACAACCCAGCTGCT
GTCGCTTTCGTACCCATTTCTGGNTGGCACGGAGACAACATGTTGGAGCCATCCACCAAA
ATGCCCTGGTTCAAGGGATGGCAGGTGGAGCGCAAGGAGGGCAAGGCTGAAGGCAAGTGC
CTCATTGAAGCTCTGGACGCCATCCTGCCCCCCGCGCGTCCCACAGACAAGCCCCTGCGA
CTTCCCCTCCAGGATGTCTACAAAATCGGTGGTATTGGTACGGTGCCAGTAGGCAGAGTC
GAAACTGGTGTCGTCANGCCTGGTACCATTGTTGTATTTGCTCCTGCTAACATCACCACT
GAAGTGAAGTCGGTTGAAATGCACCACGAAGCCCTCTCTGAGGCTGTGCCCGGGGACAAT
GTAGGNNTCAACGTCAAGAACGTCTCTGTCAAGGAATTGCGTCGTGGTTACGTCGCCGGC
GACTCCAAGAACAACCCACCTAAGGGAGCTGCTGACTTCACCGCACAAGTCATTGTGCTC
AACCACCCTGGTCAAATCTCCAACGGTTACACGCCTGTACTGGATTGCCACACAGCCCAC
ATCGCCTGCAAATTCGCCGAAATCAAGGAGAAGGTGGACCGTCGTTCTGGTAAATCCACT
GAAGAAAATCCCAAGTCCATCAAGTCTGGTGATGCTGCCATCGTCAACCTTGTTCCTTCC
AAGCCTCTCTGCGTGGAAGCCTTCCAGGAGTTCCCTCCTCTGGGTCGTTTCGCCGTGCGT
-TGCACGGTCAAAACGTGCTGGATGCGGCTGCCGAGTTTTCGGTCTGTCGGTGACNCCTT
GAAAGACGGCTTCGACGGGGCGTCGCGGGTNATGATGCCCAACACGGAGNTGGAAG----
------------------------------------------------------------
------------------------------------------------------------
------------------------------------------------------------
------------------------------------------------------------
------------------------------------------------------------
------------------------------------------------------------
------------------------------------------------------------
------------------------------------------------------------
------------------------------------------------------------
------------------------------------------------------------
------------------------------------------------------------
------------------------------------------------------------
------------------------------------------------------------
------------------------------------------------------------
---------------------------------------------------------TGT
AGANNNNNNNNNNNNNTTCACCACNACTGAAAAGGCTNCCGCTCACTTGGAAGGNGGTGC
CAAGAAGGTCATCATCTCTGCACCCAGTGCNGATGCTCCCATGTTTGTTGTCGGTGTCAA
CCTTGAAGCTTACCACCCATCCTTCAAAGTTATCTCCAATGCCTCATGCACAACCAACTG
CTTGGCACCTCTCGCCAAGGTCATCCATGACAACTTTGAAATTGTTGAAGGCCTCATGAC
AACTGTCCACGCTACCACGGCAACCCAAAAGACTGTAGATGGACCCTCTGGTAAGCTTTG
GCGTGATGGTCGCGGCGCCCAACAAAACATCATTCCTGCATCCACCGGTGCAGCTAAAGC
TGTCGGAAAAGTGATTCCNGTCCTTAATGGAAAACTGACTGGCATGGCCTTCCGNGTACC
TGT---------------------------------------------------------
------------------------------------------------------------
------------------------------------------------------------
------------------------------------------------------------
----------------------------
>GQ357191.1 Sinonympha avinoffi/amoena NW161-17
AACTTTATATTTTATTTTTGGAATTTGAGCAGGAATAGTAGGAACTTCTTTCAGTTTAAT
TATTCGAACTGAATTAGGTAACCCTGGGTCTTTAATTGGTAATGATCAAATTTATAATAC
TATTGTTACTGCTCATGCTTTTATTATAATTTTTTTTATAGTTATACCAATTATAATTGG
AGGATTTGGTAATTGATTAGTCCCCCTTATATTAGGAGCTCCAGATATGGCCTTTCCCCG
AATAAATAATATAAGATTTTGGTTACTCCCTCCCTCACTAATTCTTTTAATTTCAAGCAG
TGTTGTAGAAAATGGAGCAGGTACTGGATGAACTGTCTATCCCCCCCTTTCTTCTAATAT
TGCCCATAGTGGATCTTCTGTGGATCTTACTATTTTTTCTCTTCATTTAGCTGGAATTTC
TTCAATTTTAGGAGCAATTAATTTTATTACAACAATTATTAATATACGAATTAATAGAAT
ATCTTATGATCAAATACCACTATTTGTGTGAGCTGTAGGTATCACTGCACTTCTTTTACT
TCTTTCACTACCTGTTTTAGCTGGGGCCATTACTATACTTCTTACTGACCGAAATTTAAA
TACTTCTTTCTTTGACCCTGCTGGAGGAGGAGACCCTATTTTATACCAACATTTATTTTG
ATTTTTTGGTCACCCTGAAGTTTATATTCTAATTCTTCCAGGATTTGGTATAATTTCTCA
TATTATCTCCCAAGAAAGAGGTAAAAAAGAAACTTTTGGGTGTTTAGGTATAATTTATGC
TATATTAGCAATTGGTCTTTTAGGATTTATTGTATGAGCTCATCATATATTTACTGTAGG
AATAGATATTGATACCCGAGCTTATTTTACTTCAGCTACAATAATTATTGCTGTCCCAAC
AGGTATTAAAATTTTTAGTTGATTAGCAACTATTCATGGAACTCAAATTAATTATAATCC
CTCAATACTTTGAAGCTTAGGATTTATTTTCCTATTTACAGTAGGAGGATTAACAGGAGT
TATTTTGGCTAACTCATCTATTGATATTGCATTACACGATACTTACTATGTAGTTGCCCA
CTTCCATTACGTTTTATCTATAGGAGCTGTATTTGCTATTTTAGGAGGATTTATCCACTG
ATATTCTCTATTTACAGGGTTAGTTTTAAATCCTTATTTATTAAAAATTCAATTTATTTC
TATATTTATTGGAGTAAATTTAACTTTTTTCCCTCAACATTTTTTAGGATTAGCAGGGAT
ACCTCGTCGTTACTCAGATTACCCTGATAGATTTTTATCTTGAAATATTATTTCTTCCCT
TGGTTCATATATTTCTTTATTTTCTATAATAATAATTATTCTTATTGTTTGAGAATCAAT
AATTTATCAACGTATTATTTTATTTTCATTAAATATACCTTCCTCCATTGAATGATACCA
AAATCTTCCTCCAGCTGAACATTCCTATAATGAAC-----------------------TG
ATCTACAAATGCGGTGGTATCGACAAGCGTACCATCGAGAAGTTCGAGAAGGAGGCCCAG
GAAATGGGCAAGGGTTCCTTCAAATACGCCTGGGTGCTGGACAAACTGAAGGCTGAGCGC
GAGCGTGGTATCACCATCGACATCGCTCTGTGGAAGTTCGAGACCGCCAAGTACTACGTC
ACCATCATCGACGCCCCCGGACACAGAGATTTCATCAAGAACATGATCACGGGAACTYCG
CAGGCCGACTGCGCCGTGCTCATCGTGGCCGCCGGTACCGGCGAGTTTGAGGCCGGTATC
TCGAAGAACGGCCAGACCCGCGAGCACGCGCTGCTCGCTTTCACCCTCGGTGTGAAGCAG
CTGATCGTAGGAGTCAATAAAATGGACTCCACCGAGCCTCCCTACAGTGAACCTCGTTTC
GAGGAAATCAAGAAAGAAGTATCCTCYTACATCAAGAAAATCGGTTACAATCCAGCTGCT
GTCGCTTTCGTACCCATTTCTGGCTGGCACGGAGACAACATGCTGGAGCCCTCCACCAAA
ATGCCCTGGTTCAAGGGATGGCAAGTGGAACGCAAAGAGGGCAAGGCTGAAGGCAAGTGC
CTCATCGAAGCTCTGGATGCCATCCTGCCCCCCGCGCGTCCCACAGACAAGCCCCTGCGA
CTTCCCCTTCAGGATGTCTACAAAATTGGTGGTATTGGTACAGTGCCAGTAGGCAGAGTA
GAAACTGGAATCCTCAAGCCTGGAACCATTGTTGTGTTTGCTCCGGCTAACATCACCACT
GAAGTAAAGTCCGTTGAAATGCACCACGAAGCCCTCTCTGAGGCTGTGCCCGGGGACAAT
GTAGGTTTCAACGTCAAGAACGTCTCCGTCAAGGAATTGCGCCGTGGTTACGTTGCTGGC
GACTCCAAGAACAACCCACCTAAGGGAGCTGCCGACTTCACCGCACAAGTCATCGTGCTC
AACCACCCCGGTCAAATCTCCAACGGTTACACGCCTGTATTGGATTGCCACACAGCCCAC
ATTGCCTGCAAATTCGCCGAAATCAAGGAGAAGGTTGACCGTCGTTCTGGTAAATCCACT
GAAGAGAATCCCAAATCCATCAAGTCTGGTGACGCTGCCATTGTCAACCTAGTACCTTCC
AAGCCTCTCTGCGTGGAAGCCTTCCAAGAGTTCCCGCCCCTCGGTCGTTTTGCTGTGCGT
CTGCACGGTC-AGACGTGCTGGATGAGGCTACCTATCTTCCGGTCCGTGGGCGACGCCTT
GAAGGATGGCTTCGACGGGGCGTCGCGGGTAATGATGCCCAACACGGAGGTGGAAGCGCC
ACTTCAGCGGAACGACGCCGCTCCACACAGAGTGCCGCGACGRGACCGATACAGGTTTCA
GCTCCGGCCGCACAATCCCGACCACAAAACGCCCGGGGTCAAGGACCTAGTGTACTTGGA
ATCATCGCCGGGTTTCTGCGAAAAGAACCCGAGGCTGGGCATCCCCGGTACGCACGGGCG
TGCCTGCAACGACACGAGCATCGGCGTCGACGGCTGCGACCTAATGTGCTGCGGCCGCGG
GTATCGGACTGAGACCATGTTCGTGGTGGAGCGCTGCAACAGATGGTCTCTATGCGGGCA
GCATGACTGTGGATTCCATGCCGCTGCCACCCCCGGCCGACATCCCAGAAATCAAATTGT
TCGGAAGGTGGAGCTGCTACGATGTCCAGGTGTCGGATATGTCTCTACAAGATTACATTT
CTGTGAAGGAGAAGTACTCTAAATACCTGCCCCACTCGGCAGGTAGGTATGCCCACAAAT
GGTTCCGTAAAGCGCAGTGCCCTATCATCGAGCGACTGACTAATTCGCTGATGATGCACG
GAAGAAACAACGGCAAGAAACTCATGGCCGTTCGCATCGTCAAGCACGCTTTCGAGATCA
TCCATCTTCTGACAGGTGAAAACCCACTGCAAGTTCTTGTAACGGCTATCATTAATTCCG
GCCCTCGTGAAGACTCTACCAGGATCGGTCGCGCCGGTACTGTGCGTCGTCAGGCCGTGG
ACGTGTCGCCTCTCCGCCGTGTCAATCAAGCTATCTGGCTGTTGTGCACTGGAGCCCGAG
AAGCAGCCTTCAGAAACATCAAAACGATTGCAGAGTGTGTCGCCGATGAACTAATCAATG
CTGCCAAGGGTTCGTCTAACTCTTATGCCATCAAGAAGAAGGACGAACTGGAGCGTGTGT
AGAATCAACCGGTGTCTTCACCACAACTGAGAAGGCCTCTGCTCACTTGGAAGGTGGTGC
CAAGAAGGTTATCATCTCTGCACCCAGTGCCGATGCACCCATGTTTGTCGTCGGTGTCAA
CCTCGAGGCCTATGACCCATCCTTCAAAGTCATCTCCAATGCCTCGTGCACGACCAACTG
CTTGGCTCCTCTCGCCAAGGTCATCCATGACAACTTTGAAATCRTTGAAGGTCTCATGAC
AACTGTCCACGCCACCACCGCAACCCAGAAGACTGTAGATGGCCCCTCTGGTAAGCTGTG
GCGTGACGGGCGTGGTGCTCAACAGAACATCATTCCTGCTTCCACTGGTGCAGCTAAAGC
TGTTGGAAAGGTGATTCCAGCTTTAAATGGAAAACTGACCGGTATGGCCTTCCGCGTGCC
TGTCGCCAATGTATCGGTAGTAGATTTGACCGTCCGCCTCGGCAAGCCAGCCAGCTATGA
CGCCATCAAGCAGAAGGTCAAGGAGGCTGCTGAAGGTCCTCTCAAGGGCATCCTGGGATA
CACTGAAGACCAAGTTGTATCATCTGACTTCATCGGTGACTCTCACTCTTCCATCTTTGA
TGCTGCTGCTGGTATCTCTCTGAATGACAACTTTGTCAAACTCATCAGCTGGTATGACAA
CGAATATGGCTACTCTAGCCGTGTCATC
